# Supplementary material for: Physiological accumulation of lipid droplets in the newborn liver during breastfeeding is driven by TLR4 ligands
Source: J Lipid Res. 2025 Jan 13;66(2):100744. doi: 10.1016/j.jlr.2025.100744 (PMC11849619; doi:10.1016/j.jlr.2025.100744)
Supplement: Analysis Lipidomics - Anova [file mmc5.xlsx]

## Sheet: 64 compounds (vs Adult-mean)
Compound	FC ([1 day] vs [Adult])	Log FC ([1 day] vs [Adult])	FC (abs) ([1 day] vs [Adult])	Regulation ([1 day] vs [Adult])	FC ([1 week] vs [Adult])	Log FC ([1 week] vs [Adult])	FC (abs) ([1 week] vs [Adult])	Regulation ([1 week] vs [Adult])	FC ([2 weeks] vs [Adult])	Log FC ([2 weeks] vs [Adult])	FC (abs) ([2 weeks] vs [Adult])	Regulation ([2 weeks] vs [Adult])	FC ([3 weeks] vs [Adult])	Log FC ([3 weeks] vs [Adult])	FC (abs) ([3 weeks] vs [Adult])	Regulation ([3 weeks] vs [Adult])	FC ([4 weeks] vs [Adult])	Log FC ([4 weeks] vs [Adult])	FC (abs) ([4 weeks] vs [Adult])	Regulation ([4 weeks] vs [Adult])	[1 day]	[1 week]	[2 weeks]	[3 weeks]	[4 weeks]	[Adult]
Hexadecanoic acid, ethyl ester	415587.03	18664791	415587.03	up	513109.22	18968906	513109.22	up	34592434	15078169	34592434	up	28395416	8149514	28395416	up	-1.0	0.0	1.0	down	18664791	18968906	15078169	8149514	0.0	0.0
Methyl stearate	134269.39	17034771	134269.39	up	222963.06	17766445	222963.06	up	66240.7	1601543	66240.7	up	113186734	16788345	113186734	up	93498.11	1651265	93498.11	up	17034771	17766445	1601543	16788345	1651265	0.0
7-Hexadecenoic acid, methyl ester, (Z)-	80466.92	16296108	80466.92	up	47644.59	15540025	47644.59	up	-1.0	0.0	1.0	down	-1.0	0.0	1.0	down	-1.0	0.0	1.0	down	16296108	15540025	0.0	0.0	0.0	0.0
Tetradecanoic acid, ethyl ester	32711557	14997513	32711557	up	32101883	1497037	32101883	up	-1.0	0.0	1.0	down	-1.0	0.0	1.0	down	-1.0	0.0	1.0	down	14997513	1497037	0.0	0.0	0.0	0.0
Squalene	1957989.9	20900942	1957989.9	up	241066.9	17879074	241066.9	up	520332.66	18989075	520332.66	up	1157338.8	2014238	1157338.8	up	401052.6	18613432	401052.6	up	20900942	17879074	18989075	2014238	18613432	0.0
Cyclohexanol, 2,6-dimethyl-	-1.0	0.0	1.0	down	20714332	14338342	20714332	up	-1.0	0.0	1.0	down	-1.0	0.0	1.0	down	-1.0	0.0	1.0	down	0.0	14338342	0.0	0.0	0.0	0.0
Cholestanol	789600.3	19590763	789600.3	up	364179.2	18474289	364179.2	up	-1.0	0.0	1.0	down	-1.0	0.0	1.0	down	-1.0	0.0	1.0	down	19590763	18474289	0.0	0.0	0.0	0.0
Tetradecanoic acid	1297909.5	20307758	1297909.5	up	505854.97	18948364	505854.97	up	83019.12	16341156	83019.12	up	265899.78	18020523	265899.78	up	299963.5	18194427	299963.5	up	20307758	18948364	16341156	18020523	18194427	0.0
11-Octadecenoic acid, methyl ester	163067.88	17315113	163067.88	up	778220.0	19569818	778220.0	up	-1.0	0.0	1.0	down	-1.0	0.0	1.0	down	-1.0	0.0	1.0	down	17315113	19569818	0.0	0.0	0.0	0.0
Pentadecanoic acid	259301.33	1798427	259301.33	up	203300.08	17633251	203300.08	up	9533818	6574982	9533818	up	-1.0	0.0	1.0	down	-1.0	0.0	1.0	down	1798427	17633251	6574982	0.0	0.0	0.0
Dodecane, 4,6-dimethyl-	36321707	15148544	36321707	up	24015143	14551657	24015143	up	9658907	13237644	9658907	up	23176.05	14500347	23176.05	up	44917.69	15454996	44917.69	up	15148544	14551657	13237644	14500347	15454996	0.0
1-Decanol, 2-hexyl-	59905086	15870391	59905086	up	82255016	16327816	82255016	up	33717418	15041206	33717418	up	61800254	15915325	61800254	up	82982.69	16340523	82982.69	up	15870391	16327816	15041206	15915325	16340523	0.0
Ethyl 9-hexadecenoate	499505.66	18930141	499505.66	up	197864.12	1759415	197864.12	up	-1.0	0.0	1.0	down	-1.0	0.0	1.0	down	-1.0	0.0	1.0	down	18930141	1759415	0.0	0.0	0.0	0.0
n-Hexadecanoic acid	-143441.61	-17130104	143441.61	down	10038227	66493607	10038227	up	15963236	39966812	15963236	up	17119339	4097555	17119339	up	24025497	45864944	24025497	up	0.0	23779465	21126785	2122766	21716599	17130104
2-Butanone, 4-(dimethylamino)-	7700356	12910709	7700356	up	77325215	12916723	77325215	up	-1.0	0.0	1.0	down	-1.0	0.0	1.0	down	-1.0	0.0	1.0	down	12910709	12916723	0.0	0.0	0.0	0.0
Undecane, 3,8-dimethyl-	18409262	14168144	18409262	up	13532673	13724159	13532673	up	9183821	13164879	9183821	up	23983145	14549733	23983145	up	37256918	15185221	37256918	up	14168144	13724159	13164879	14549733	15185221	0.0
Octadecanoic acid	8907165	64768944	8907165	up	9747281	6606928	9747281	up	43667507	21265602	43667507	up	7448706	28969898	7448706	up	9806195	32936935	9806195	up	22499855	22629889	1814952	1891995	19316654	1602296
Linoleic acid ethyl ester	-1.0	0.0	1.0	down	3981674.8	21924944	3981674.8	up	-1.0	0.0	1.0	down	-1.0	0.0	1.0	down	-1.0	0.0	1.0	down	0.0	21924944	0.0	0.0	0.0	0.0
Methyl tetradecanoate	28167688	14781754	28167688	up	24439258	14576913	24439258	up	7765859	1292293	7765859	up	27739.7	14759665	27739.7	up	16639566	1402233	16639566	up	14781754	14576913	1292293	14759665	1402233	0.0
(E)-9-Octadecenoic acid ethyl ester	3251133.0	21632511	3251133.0	up	592657.0	19176838	592657.0	up	-1.0	0.0	1.0	down	21081976	77198663	21081976	up	-1.0	0.0	1.0	down	21632511	19176838	0.0	77198663	0.0	0.0
9-Octadecenoic acid (Z)-, methyl ester	1617997.8	20625778	1617997.8	up	247287.31	17915829	247287.31	up	182967.02	17481224	182967.02	up	206995.08	17659237	206995.08	up	271362.88	18049864	271362.88	up	20625778	17915829	17481224	17659237	18049864	0.0
2(4H)-Benzofuranone, 5,6,7,7a-tetrahydro-4,4,7a-trimethyl-, (R)-	13334227	13702847	13334227	up	29044076	14825956	29044076	up	-1.0	0.0	1.0	down	-1.0	0.0	1.0	down	-1.0	0.0	1.0	down	13702847	14825956	0.0	0.0	0.0	0.0
9,12-Octadecadienoic acid (Z,Z)-, methyl ester	519481.7	18986713	519481.7	up	1587943.5	20598728	1587943.5	up	340237.47	18376183	340237.47	up	378309.94	1852921	378309.94	up	336387.38	18359764	336387.38	up	18986713	20598728	18376183	1852921	18359764	0.0
Ketamine	24951262	4641041	24951262	up	4971353	56355667	4971353	up	11553424	68521767	11553424	up	5635237	9138332	5635237	up	12384163	10274281	12384163	up	17432018	18426544	19643154	2192931	23065258	127909775
Cholesta-4,6-dien-3-ol, (3.beta.)-	414546.06	18661173	414546.06	up	547112.4	19061478	547112.4	up	150060.69	17195187	150060.69	up	-1.0	0.0	1.0	down	-1.0	0.0	1.0	down	18661173	19061478	17195187	0.0	0.0	0.0
3-Buten-2-one, 4-(2,2,6-trimethyl-7-oxabicyclo[4.1.0]hept-1-yl)-	-1.0	0.0	1.0	down	25738459	14651638	25738459	up	-1.0	0.0	1.0	down	-1.0	0.0	1.0	down	-1.0	0.0	1.0	down	0.0	14651638	0.0	0.0	0.0	0.0
9-Octadecenoic acid, methyl ester, (E)-	1619022.8	20626692	1619022.8	up	280920.8	18099804	280920.8	up	183420.4	17484795	183420.4	up	207334.14	17661598	207334.14	up	271753.84	1805194	271753.84	up	20626692	18099804	17484795	17661598	1805194	0.0
2,4-Di-tert-butylphenol	50715685	2342432	50715685	up	8394258	30694027	8394258	up	13959477	3803173	13959477	up	24415703	46097374	24415703	up	25455957	46699314	25455957	up	1621467	1694164	17675411	18481976	1854217	13872238
2,4-Decadienal, (E,E)-	221764.8	1775867	221764.8	up	16121.09	13976662	16121.09	up	-1.0	0.0	1.0	down	-1.0	0.0	1.0	down	-1.0	0.0	1.0	down	1775867	13976662	0.0	0.0	0.0	0.0
Benzoic acid, 4-(4-pentylcyclohexyl)-, 4'-cyano[1,1'-biphenyl]-4-yl ester	-1.0	0.0	1.0	down	21604312	14399032	21604312	up	-1.0	0.0	1.0	down	-1.0	0.0	1.0	down	-1.0	0.0	1.0	down	0.0	14399032	0.0	0.0	0.0	0.0
Hexadecanoic acid, methyl ester	761589.6	19538654	761589.6	up	941175.8	19844105	941175.8	up	273175.97	18059471	273175.97	up	398900.4	18605669	398900.4	up	353502.34	1843136	353502.34	up	19538654	19844105	18059471	18605669	1843136	0.0
Propyl pyruvate	210876.25	17686037	210876.25	up	-1.0	0.0	1.0	down	-1.0	0.0	1.0	down	-1.0	0.0	1.0	down	-1.0	0.0	1.0	down	17686037	0.0	0.0	0.0	0.0	0.0
Cyclohexene, 3-(bromomethyl)-	7798061	129289	7798061	up	-1.0	0.0	1.0	down	-1.0	0.0	1.0	down	-1.0	0.0	1.0	down	-1.0	0.0	1.0	down	129289	0.0	0.0	0.0	0.0	0.0
2-Octenal, (E)-	14973579	138701315	14973579	up	-1.0	0.0	1.0	down	-1.0	0.0	1.0	down	-1.0	0.0	1.0	down	-1.0	0.0	1.0	down	138701315	0.0	0.0	0.0	0.0	0.0
trans-2-Nonenal	13225891	13691077	13225891	up	-1.0	0.0	1.0	down	-1.0	0.0	1.0	down	-1.0	0.0	1.0	down	-1.0	0.0	1.0	down	13691077	0.0	0.0	0.0	0.0	0.0
2-Sec-Butylcyclohexanone	17556041	1409968	17556041	up	-1.0	0.0	1.0	down	-1.0	0.0	1.0	down	-1.0	0.0	1.0	down	-1.0	0.0	1.0	down	1409968	0.0	0.0	0.0	0.0	0.0
cis-11-Eicosenoic acid	2172714.8	21051067	2172714.8	up	-1.0	0.0	1.0	down	-1.0	0.0	1.0	down	-1.0	0.0	1.0	down	-1.0	0.0	1.0	down	21051067	0.0	0.0	0.0	0.0	0.0
2-n-Heptylfuran	41552773	15342657	41552773	up	-1.0	0.0	1.0	down	-1.0	0.0	1.0	down	-1.0	0.0	1.0	down	-1.0	0.0	1.0	down	15342657	0.0	0.0	0.0	0.0	0.0
2-Pentene, 1-ethoxy-4,4-dimethyl-	66679766	16024961	66679766	up	-1.0	0.0	1.0	down	-1.0	0.0	1.0	down	-1.0	0.0	1.0	down	-1.0	0.0	1.0	down	16024961	0.0	0.0	0.0	0.0	0.0
8-Methylene-3-oxatricyclo[5.2.0.0(2,4)]nonane	8560495	13063478	8560495	up	-1.0	0.0	1.0	down	-1.0	0.0	1.0	down	-1.0	0.0	1.0	down	-1.0	0.0	1.0	down	13063478	0.0	0.0	0.0	0.0	0.0
Octadecanoic acid, 2,3-dihydroxypropyl ester	208399.33	17668991	208399.33	up	-1.0	0.0	1.0	down	-1.0	0.0	1.0	down	-1.0	0.0	1.0	down	-1.0	0.0	1.0	down	17668991	0.0	0.0	0.0	0.0	0.0
Benzoic acid, 3,5-dimethyl-	9893906	13272325	9893906	up	-1.0	0.0	1.0	down	-1.0	0.0	1.0	down	-1.0	0.0	1.0	down	-1.0	0.0	1.0	down	13272325	0.0	0.0	0.0	0.0	0.0
(E)-Tetradec-2-enal	31755557	14954721	31755557	up	-1.0	0.0	1.0	down	-1.0	0.0	1.0	down	-1.0	0.0	1.0	down	-1.0	0.0	1.0	down	14954721	0.0	0.0	0.0	0.0	0.0
Acetic acid, trifluoro-, anhydride	114480.69	16804745	114480.69	up	-1.0	0.0	1.0	down	-1.0	0.0	1.0	down	-1.0	0.0	1.0	down	-1.0	0.0	1.0	down	16804745	0.0	0.0	0.0	0.0	0.0
Propanoic acid, 3-mercapto-, dodecyl ester	-14330563	-71629515	14330563	down	-14330563	-71629515	14330563	down	3071682	8262885	3071682	up	36368655	8506552	36368655	up	29985193	82281065	29985193	up	0.0	0.0	15425837	15669503	15391058	71629515
Cyclohexene, 3-ethenyl-4-(1-methylethenyl)-	-1.0	0.0	1.0	down	-1.0	0.0	1.0	down	-1.0	0.0	1.0	down	101476.69	16630789	101476.69	up	-1.0	0.0	1.0	down	0.0	0.0	0.0	16630789	0.0	0.0
2-((8Z,11Z)-Heptadeca-8,11-dien-1-yl)-4,5-dihydrooxazole	-1553273	-72791677	1553273	down	-1553273	-72791677	1553273	down	53214565	12377605	53214565	up	10748556	13391855	10748556	up	10733.83	13389877	10733.83	up	0.0	0.0	19656773	20671022	20669044	72791677
Dodecanamide, N-(2-hydroxyethyl)-	-18589386	-75383353	18589386	down	-18589386	-75383353	18589386	down	7340232	1284161	7340232	up	17908643	14128368	17908643	up	136387705	13735426	136387705	up	0.0	0.0	20379946	21666704	21273762	75383353
(Z)-2-(pentadec-8-en-1-yl)-4,5-dihydrooxazole	-1.0	0.0	1.0	down	-1.0	0.0	1.0	down	564352.6	19106237	564352.6	up	235728.62	17846767	235728.62	up	420276.9	1868098	420276.9	up	0.0	0.0	19106237	17846767	1868098	0.0
Hexadecanamide	-1.0	0.0	1.0	down	-1.0	0.0	1.0	down	22141151	77905865	22141151	up	118213875	1685104	118213875	up	172944.78	17399952	172944.78	up	0.0	0.0	77905865	1685104	17399952	0.0
Oxazole, 2-(8Z)-8-heptadecen-1-yl-4,5-dihydro-	-14891164	-72183127	14891164	down	-14891164	-72183127	14891164	down	37518696	11873394	37518696	up	6500651	126663685	6500651	up	5293242	12369936	5293242	up	0.0	0.0	19091707	19884682	1958825	72183127
4H-Pyran-4-one, 3,5-diacetyltetrahydro-2,6-dimethyl-	-1.0	0.0	1.0	down	-1.0	0.0	1.0	down	-1.0	0.0	1.0	down	12235819	13578823	12235819	up	-1.0	0.0	1.0	down	0.0	0.0	0.0	13578823	0.0	0.0
Oxazole, 2-(3Z,6Z,9Z,12Z,15Z,18Z)-3,6,9,12,15,18-heneicosahexaen-1-yl-4,5-dihydro-	-2043378	-76748123	2043378	down	-2043378	-76748123	2043378	down	32959695	11686487	32959695	up	67934424	12729927	67934424	up	45992925	12167196	45992925	up	0.0	0.0	193613	2040474	19842009	76748123
2-((4Z,7Z,10Z,13Z)-Nonadeca-4,7,10,13-tetraen-1-yl)-4,5-dihydrooxazole	-21172586	-77260537	21172586	down	-21172586	-77260537	21172586	down	5404803	12400026	5404803	up	11410.49	13478073	11410.49	up	7564449	12885019	7564449	up	0.0	0.0	2012608	21204126	20611073	77260537
Ether, 1-hexadecenyl methyl, (Z)-	-1.0	0.0	1.0	down	-1.0	0.0	1.0	down	-1.0	0.0	1.0	down	11884077	13536742	11884077	up	26657879	14702274	26657879	up	0.0	0.0	0.0	13536742	14702274	0.0
DL-2,3-Butanediol	-1.0	0.0	1.0	down	7860202	62964945	7860202	up	-1.0	0.0	1.0	down	133767.27	17029366	133767.27	up	-1.0	0.0	1.0	down	0.0	62964945	0.0	17029366	0.0	0.0
Benzenamine, 4-methoxy-N-(phenylmethylene)-	-1.0	0.0	1.0	down	-1.0	0.0	1.0	down	-1.0	0.0	1.0	down	-1.0	0.0	1.0	down	10427491	133481045	10427491	up	0.0	0.0	0.0	0.0	133481045	0.0
Heptadecane	-1.0	0.0	1.0	down	-1.0	0.0	1.0	down	-1.0	0.0	1.0	down	-1.0	0.0	1.0	down	18348.71	14163391	18348.71	up	0.0	0.0	0.0	0.0	14163391	0.0
4-Hexyn-3-ol	-1.0	0.0	1.0	down	-1.0	0.0	1.0	down	-1.0	0.0	1.0	down	-1.0	0.0	1.0	down	14117157	13785162	14117157	up	0.0	0.0	0.0	0.0	13785162	0.0
Bicyclo[4.2.0]oct-1-ene, 7-exo-ethenyl-	-1.0	0.0	1.0	down	-1.0	0.0	1.0	down	-1.0	0.0	1.0	down	-1.0	0.0	1.0	down	15054546	13877912	15054546	up	0.0	0.0	0.0	0.0	13877912	0.0
3H-1,2,4-Triazol-3-one, 1,2-dihydro-	-1.0	0.0	1.0	down	-1.0	0.0	1.0	down	-1.0	0.0	1.0	down	-1.0	0.0	1.0	down	13184802	13686588	13184802	up	0.0	0.0	0.0	0.0	13686588	0.0
p-Hexylbenzaldehyde diethyl acetal	-1.0	0.0	1.0	down	-1.0	0.0	1.0	down	-1.0	0.0	1.0	down	-1.0	0.0	1.0	down	25709584	14650019	25709584	up	0.0	0.0	0.0	0.0	14650019	0.0
Phthalic acid, di(3-methylphenyl) ester	-1.0	0.0	1.0	down	-1.0	0.0	1.0	down	75130605	12875185	75130605	up	-1.0	0.0	1.0	down	-1.0	0.0	1.0	down	0.0	0.0	12875185	0.0	0.0	0.0
Cyclohexylamine	-1.0	0.0	1.0	down	-1.0	0.0	1.0	down	6490655	12664148	6490655	up	-1.0	0.0	1.0	down	-1.0	0.0	1.0	down	0.0	0.0	12664148	0.0	0.0	0.0

## Sheet: 64 compounds (vs Adult-indiv.)
# Notes : Created from Advanced Analysis operation: significance Analysis.
#Entitylist : Filter By Frequency with cut-off percentage: 100.0
#Interpretation : Condition (Non-averaged)
#Experiment: UFMG
#corrected p-value cut-off:0.05
#Post-hoc test: tukeyHSD
#Selected Test : Oneway ANOVA
#p-value computation: Asymptotic
#Multiple Testing Correction: Benjamini-Hochberg
#
# Technology : MassHunterQual.IDENTIFIED_UNIDENTIFIED_COMPOUNDS.UFMG_2023_Feb_08_10_01_23
# Owner : gxuser
# Created On : Wed Feb 08 15:15:30 BRST 2023
Compound	p	p (Corr)	FC ([1 day] vs [Adult])	Log FC ([1 day] vs [Adult])	FC (abs) ([1 day] vs [Adult])	Regulation ([1 day] vs [Adult])	FC ([1 week] vs [Adult])	Log FC ([1 week] vs [Adult])	FC (abs) ([1 week] vs [Adult])	Regulation ([1 week] vs [Adult])	FC ([2 weeks] vs [Adult])	Log FC ([2 weeks] vs [Adult])	FC (abs) ([2 weeks] vs [Adult])	Regulation ([2 weeks] vs [Adult])	FC ([3 weeks] vs [Adult])	Log FC ([3 weeks] vs [Adult])	FC (abs) ([3 weeks] vs [Adult])	Regulation ([3 weeks] vs [Adult])	FC ([4 weeks] vs [Adult])	Log FC ([4 weeks] vs [Adult])	FC (abs) ([4 weeks] vs [Adult])	Regulation ([4 weeks] vs [Adult])	1-AllBestHits: Log2(normalized)	2-AllBestHits: Log2(normalized)	3-AllBestHits: Log2(normalized)	4-AllBestHits: Log2(normalized)	5-AllBestHits: Log2(normalized)	6-AllBestHits: Log2(normalized)	7-AllBestHits: Log2(normalized)	8-AllBestHits: Log2(normalized)	9-AllBestHits: Log2(normalized)	10-AllBestHits: Log2(normalized)	11-AllBestHits: Log2(normalized)	12-AllBestHits: Log2(normalized)	Alignment Value	Annotations	CAS Number	CompositeSpectrum	Frequency	CompoundAlgo
Hexadecanoic acid, ethyl ester	0.017922668	0.043939445	415587.03	18664791	415587.03	up	513109.22	18968906	513109.22	up	34592434	15078169	34592434	up	28395416	8149514	28395416	up	-1.0	0.0	1.0	down	19008669	18320911	18539867	19397947	15550638	146057005	16299028	0.0	0.0	0.0	0.0	0.0	Hexadecanoic acid, ethyl ester	Hexadecanoic acid, ethyl ester [ C18H36O2, CAS ID=628-97-7 ]	628-97-7	[53.0,11.50785][54.0,22.93894][55.0,505.40305][56.0,60.925076][57.0,374.86435][58.0,11.9187][59.0,18.0882][60.0,166.97217][61.0,166.96164][62.0,1.5319][65.0,9.2031][67.0,51.22304][69.0,322.6692][70.0,163.01212][71.0,256.4065][72.0,12.3831005][73.0,553.90686][74.0,25.8666][75.0,7.1567][76.0,0.5912][79.0,7.68745][81.0,39.896324][83.0,155.82036][84.0,33.625122][85.0,157.72005][87.0,54.6184][88.0,908…	7	FindByAMDIS
Methyl stearate	6.10295	30.9216	134269.39	17034771	134269.39	up	222963.06	17766445	222963.06	up	66240.7	1601543	66240.7	up	113186734	16788345	113186734	up	93498.11	1651265	93498.11	up	16813272	17256268	1847498	17057913	16638973	1539189	17164299	16412394	1655442	16470879	0.0	0.0	Methyl stearate	Methyl stearate [ C19H38O2, CAS ID=112-61-8 ]	112-61-8	[53.0,14.8749695][54.0,20.147976][55.0,250.37375][56.0,44.43583][57.0,164.38715][58.0,10.746229][59.0,85.505875][65.0,6.4754][66.0,5.1558][67.0,57.64744][68.0,20.77035][69.0,154.95332][70.0,24.696991][71.0,66.946014][72.0,8.665225][73.0,29.55074][74.0,999.0][75.0,203.36172][76.0,11.026844][79.0,6.1309][81.0,38.914925][82.0,16.547815][83.0,107.03428][84.0,33.272655][85.0,43.6845][87.0,793.31055][8…	10	FindByAMDIS
7-Hexadecenoic acid, methyl ester, (Z)-	74.1011	268.175	80466.92	16296108	80466.92	up	47644.59	15540025	47644.59	up	-1.0	0.0	1.0	down	-1.0	0.0	1.0	down	-1.0	0.0	1.0	down	16085297	16506918	17418278	13661772	0.0	0.0	0.0	0.0	0.0	0.0	0.0	0.0	7-Hexadecenoic acid, methyl ester, (Z)-	7-Hexadecenoic acid, methyl ester, (Z)- [ C17H32O2, CAS ID=56875-67-3 ]	56875-67-3	[51.0,10.702749][52.0,6.0045][53.0,116.74997][54.0,303.4048][55.0,958.36304][56.0,199.9885][57.0,396.70325][59.0,302.52344][65.0,46.888702][66.0,37.229767][67.0,555.38727][68.0,259.8647][69.0,609.38306][70.0,175.97462][71.0,305.5406][72.0,27.132767][73.0,98.804726][74.0,822.2934][75.0,102.081726][76.0,6.89005][77.0,72.98785][78.0,26.178133][79.0,190.34128][80.0,112.384705][81.0,459.8194][82.0,326…	4	FindByAMDIS
Tetradecanoic acid, ethyl ester	0.783385	3.84111	32711557	14997513	32711557	up	32101883	1497037	32101883	up	-1.0	0.0	1.0	down	-1.0	0.0	1.0	down	-1.0	0.0	1.0	down	15007048	14987978	16188545	13752195	0.0	0.0	0.0	0.0	0.0	0.0	0.0	0.0	Tetradecanoic acid, ethyl ester	Tetradecanoic acid, ethyl ester [ C16H32O2, CAS ID=124-06-1 ]	124-06-1	[53.0,23.003569][54.0,25.943268][55.0,339.7364][56.0,68.05783][57.0,289.5044][58.0,16.6859][59.0,9.8239][60.0,80.970505][61.0,112.432175][62.0,4.9022][65.0,8.1023][66.0,5.0339][67.0,71.90087][68.0,26.507599][69.0,367.34756][70.0,252.60774][71.0,243.55963][72.0,13.440633][73.0,209.81349][74.0,26.927574][75.0,6.0368][77.0,23.3746][79.0,86.2795][80.0,110.4232][81.0,62.183][82.0,33.841568][83.0,227.8…	4	FindByAMDIS
Squalene	114.068	399.535	1957989.9	20900942	1957989.9	up	241066.9	17879074	241066.9	up	520332.66	18989075	520332.66	up	1157338.8	2014238	1157338.8	up	401052.6	18613432	401052.6	up	2137359	20428293	19457294	16300854	18925121	19053028	20874268	19410494	19397478	17829386	0.0	0.0	Squalene	Squalene [ C30H50, CAS ID=111-02-4 ]	111-02-4	[50.0,0.5628][51.0,2.997111][52.0,2.4181888][53.0,42.14667][53.08,38.5119][54.0,4.3440876][55.0,56.246452][55.09,88.4755][56.0,5.581575][57.0,31.81565][58.0,2.24225][62.0,0.16366667][63.0,0.68787503][64.0,0.39455][64.06,0.733][65.0,9.860534][65.08,11.7598][66.0,6.082689][66.1,11.6031][67.0,108.05489][67.1,98.9887][68.0,134.61787][68.11,134.1424][69.0,999.0][69.11,999.0][70.0,59.02278][70.12,65.05…	10	FindByAMDIS
Cyclohexanol, 2,6-dimethyl-	0.164837	1.47383	-1.0	0.0	1.0	down	20714332	14338342	20714332	up	-1.0	0.0	1.0	down	-1.0	0.0	1.0	down	-1.0	0.0	1.0	down	0.0	0.0	14821377	13855307	0.0	0.0	0.0	0.0	0.0	0.0	0.0	0.0	Cyclohexanol, 2,6-dimethyl-	Cyclohexanol, 2,6-dimethyl- [ C8H16O, CAS ID=5337-72-4 ]	5337-72-4	[51.0,16.74225][52.0,3.871][53.0,54.38805][54.0,27.29755][55.0,204.93304][56.0,61.81435][57.0,149.1602][58.0,341.4332][59.0,53.36965][66.0,9.342][67.0,59.872803][68.0,72.64685][69.0,144.9667][70.0,100.52575][71.0,999.0][72.0,92.43345][77.0,11.534][81.0,44.164803][82.0,15.9461][84.0,125.027405][85.0,202.3806][86.0,28.07045][87.0,12.5486][88.0,9.3882][93.0,11.2867][94.0,5.0438][95.0,606.0333][96.0,…	2	FindByAMDIS
Cholestanol	0.218745	1.66633	789600.3	19590763	789600.3	up	364179.2	18474289	364179.2	up	-1.0	0.0	1.0	down	-1.0	0.0	1.0	down	-1.0	0.0	1.0	down	19979269	19202255	19231226	1771735	0.0	0.0	0.0	0.0	0.0	0.0	0.0	0.0	Cholestanol	Cholestanol [ C27H48O, CAS ID=80-97-7 ]	80-97-7	[51.0,2.4889][52.0,3.0183][53.0,55.236767][53.08,53.702][54.0,19.1414][54.1,26.0851][55.0,443.42355][55.09,428.4667][56.0,46.035202][56.1,56.5947][57.0,337.52435][57.11,367.2862][58.1,14.9485][65.0,28.926565][65.08,29.1982][66.0,23.87085][66.13,16.1249][67.0,361.86295][67.1,376.8043][68.0,106.32783][68.11,101.3381][69.0,261.3845][69.12,253.0751][70.0,56.0847][70.13,41.0738][71.0,153.8623][71.12,1…	4	FindByAMDIS
Tetradecanoic acid	626.956	2027.6	1297909.5	20307758	1297909.5	up	505854.97	18948364	505854.97	up	83019.12	16341156	83019.12	up	265899.78	18020523	265899.78	up	299963.5	18194427	299963.5	up	20148428	2046709	2125425	1664248	15358238	17324074	18130272	17910776	1813146	18257393	0.0	0.0	Tetradecanoic acid	Tetradecanoic acid [ C14H28O2, CAS ID=544-63-8 ]	544-63-8	[51.0,5.18185][51.05,6.6807][52.0,5.2226][52.09,3.2925][53.0,58.32882][53.06,52.718903][53.07,74.0229][53.08,47.5353][54.0,52.317677][54.08,36.9752][54.09,56.328247][54.1,47.8324][55.0,695.08936][55.08,369.8835][55.09,721.20465][56.0,138.45183][56.09,154.47552][56.1,132.32845][57.0,700.29297][57.1,636.9885][57.11,559.0802][58.0,26.39624][58.09,37.0471][58.1,29.6387][59.0,48.60022][59.06,54.6296][…	10	FindByAMDIS
11-Octadecenoic acid, methyl ester	2.10895	8.89106	163067.88	17315113	163067.88	up	778220.0	19569818	778220.0	up	-1.0	0.0	1.0	down	-1.0	0.0	1.0	down	-1.0	0.0	1.0	down	17636824	16993404	21316225	17823412	0.0	0.0	0.0	0.0	0.0	0.0	0.0	0.0	11-Octadecenoic acid, methyl ester	11-Octadecenoic acid, methyl ester [ C19H36O2, CAS ID=52380-33-3 ]	52380-33-3	[50.04,0.9367][51.04,8.3071][51.05,6.5915003][52.0,8.4264][52.08,10.2079][52.1,7.7367][53.0,78.0974][53.08,87.82617][54.0,191.7767][54.09,246.2738][54.1,203.28949][55.0,999.0][55.09,999.0][56.0,176.1471][56.1,211.22412][57.0,153.7][57.1,224.4637][57.11,185.67815][58.0,12.2063][58.08,15.0233][58.11,16.8187][59.0,199.3595][59.06,263.7908][59.1,236.20096][62.0,0.8114][63.04,1.1739][65.0,33.3528][65.…	4	FindByAMDIS
Pentadecanoic acid	0.007071562	0.01919424	259301.33	1798427	259301.33	up	203300.08	17633251	203300.08	up	9533818	6574982	9533818	up	-1.0	0.0	1.0	down	-1.0	0.0	1.0	down	17907103	18061438	19166157	16100344	13149964	0.0	0.0	0.0	0.0	0.0	0.0	0.0	Pentadecanoic acid	Pentadecanoic acid [ C15H30O2, CAS ID=1002-84-2 ]	1002-84-2	[51.05,4.3915][52.0,2.4661][52.09,2.7203][53.0,45.053402][53.06,43.1255][53.08,47.5012][54.0,43.266163][54.08,105.0625][54.1,47.1495][55.0,586.77386][55.08,605.3159][55.09,587.2221][56.0,129.8715][56.09,108.0959][56.1,125.702][57.0,559.34235][57.11,581.7868][58.0,24.1161][58.1,26.9698][59.0,44.148167][59.1,47.8386][60.0,777.5079][60.06,800.62384][61.0,172.16656][61.06,155.758][61.07,169.7404][62.…	5	FindByAMDIS
Dodecane, 4,6-dimethyl-	18.7723	8.15256	36321707	15148544	36321707	up	24015143	14551657	24015143	up	9658907	13237644	9658907	up	23176.05	14500347	23176.05	up	44917.69	15454996	44917.69	up	15422832	14874258	15223285	13880028	13953015	12522273	14693277	14307417	151062155	15803778	0.0	0.0	Dodecane, 4,6-dimethyl-	Dodecane, 4,6-dimethyl- [ C14H30, CAS ID=61141-72-8 ]	61141-72-8	[53.0,22.317581][53.08,24.52305][54.0,9.0529][55.0,227.17838][55.08,184.15875][55.09,212.79657][56.0,108.08966][56.09,90.3915][56.1,108.27297][57.0,883.8197][57.1,849.3533][57.11,912.2732][58.0,38.132523][58.1,39.8659][67.0,26.254][67.1,17.9824][68.0,28.947449][68.11,31.604866][69.0,219.78523][69.11,227.25352][69.12,213.94699][70.0,165.18805][70.11,161.8481][70.12,162.6847][70.13,156.29721][71.0,…	10	FindByAMDIS
1-Decanol, 2-hexyl-	115.655	399.535	59905086	15870391	59905086	up	82255016	16327816	82255016	up	33717418	15041206	33717418	up	61800254	15915325	61800254	up	82982.69	16340523	82982.69	up	16563555	15177227	17653296	15002335	15597981	14484432	1607384	15756812	16171108	1650994	0.0	0.0	1-Decanol, 2-hexyl-	1-Decanol, 2-hexyl- [ C16H34O, CAS ID=2425-77-6 ]	2425-77-6	[51.0,4.265][53.0,45.67435][53.06,42.18745][53.08,55.0848][54.0,18.789225][54.08,10.4802][54.1,12.129299][55.0,542.8809][55.08,529.41064][55.09,818.78265][56.0,133.34615][56.08,102.6617][56.09,121.6021][56.1,188.80144][57.0,608.46826][57.1,643.9063][57.11,861.6822][58.0,14.3038][58.1,51.0942][58.11,38.203][59.1,20.6782][64.0,2.1906][64.06,4.9927][65.0,8.067734][65.06,16.4008][65.08,11.2152][67.0,…	10	FindByAMDIS
Ethyl 9-hexadecenoate	0.392451	2.84059	499505.66	18930141	499505.66	up	197864.12	1759415	197864.12	up	-1.0	0.0	1.0	down	-1.0	0.0	1.0	down	-1.0	0.0	1.0	down	18763475	19096806	18479027	16709276	0.0	0.0	0.0	0.0	0.0	0.0	0.0	0.0	Ethyl 9-hexadecenoate	Ethyl 9-hexadecenoate [ C18H34O2, CAS ID=54546-22-4 ]	54546-22-4	[50.0,4.6257][51.0,7.93545][52.0,8.2139][53.0,87.0856][53.08,21.1636][54.0,234.24474][54.09,78.8123][55.0,999.0][55.09,999.0][56.0,167.1436][57.0,149.93231][61.0,98.6944][64.0,5.13715][65.0,42.34245][66.0,26.766832][66.1,10.4703][67.0,337.7476][67.1,146.7803][68.0,224.5517][68.11,106.0356][69.0,747.39056][69.11,665.7046][70.0,260.55243][70.12,200.0785][71.0,123.4839][73.0,314.01315][74.0,22.0356]…	4	FindByAMDIS
n-Hexadecanoic acid	38.3472	149.731	-143441.61	-17130104	143441.61	down	10038227	66493607	10038227	up	15963236	39966812	15963236	up	17119339	4097555	17119339	up	24025497	45864944	24025497	up	0.0	0.0	24424292	23134638	21434101	20819468	2148119	20974129	2140461	2202859	18752478	15507732	n-Hexadecanoic acid	n-Hexadecanoic acid [ C16H32O2, CAS ID=57-10-3 ]	57-10-3	[51.0,3.9808667][51.05,4.6036][52.0,4.0859][52.05,4.3406][52.06,3.4057][53.0,33.118134][53.02,51.9338][53.05,44.4396][53.07,45.705597][54.0,48.884003][54.06,54.4469][54.07,49.7876][54.08,52.9634][54.09,52.0317][55.0,595.3587][55.06,623.2429][55.08,659.95026][55.09,644.513][56.0,109.61774][56.06,141.4325][56.09,149.3475][57.0,596.7312][57.08,602.5624][57.1,659.38165][58.0,28.389025][58.08,31.9424]…	10	FindByAMDIS
2-Butanone, 4-(dimethylamino)-	6.78395e-06	0.0152614	7700356	12910709	7700356	up	77325215	12916723	77325215	up	-1.0	0.0	1.0	down	-1.0	0.0	1.0	down	-1.0	0.0	1.0	down	1277978	13041637	13093668	127397785	0.0	0.0	0.0	0.0	0.0	0.0	0.0	0.0	2-Butanone, 4-(dimethylamino)-	2-Butanone, 4-(dimethylamino)- [ C6H13NO, CAS ID=2543-57-9 ]	2543-57-9	[58.0,999.0][58.1,999.0][58.11,999.0][72.0,136.8305][72.1,115.0634][72.12,133.1017][224.0,2.9586][279.5,8.4593][285.61,13.8982][331.65,7.7215][346.0,6.2032][362.77,5.2245][399.77,2.6352][414.86,0.2092][436.76,1.1687][445.96,1.4658][475.66,1.5807][485.06,0.6289][526.0,1.0557][528.16,0.3487][532.0,0.4173][540.0,0.1977]	4	FindByAMDIS
Undecane, 3,8-dimethyl-	38.4177	149.731	18409262	14168144	18409262	up	13532673	13724159	13532673	up	9183821	13164879	9183821	up	23983145	14549733	23983145	up	37256918	15185221	37256918	up	14435423	139008665	14453555	12994764	13994879	12334879	14829314	14270152	15436975	14933467	0.0	0.0	Undecane, 3,8-dimethyl-	Undecane, 3,8-dimethyl- [ C13H28, CAS ID=17301-30-3 ]	17301-30-3	[53.0,24.8248][53.06,20.8828][54.0,3.7128][55.0,276.2361][55.08,191.4572][55.09,186.5579][56.0,110.61157][56.09,85.43346][56.1,114.71436][57.0,873.9677][57.1,906.6124][57.11,865.6333][58.0,32.2731][58.08,64.4219][58.09,57.2987][58.1,40.257][67.0,44.0961][67.09,30.2306][68.0,27.7155][69.0,241.74953][69.11,215.70964][69.12,278.99936][70.0,162.04527][70.11,195.97112][70.12,119.88315][70.13,183.53865…	10	FindByAMDIS
Octadecanoic acid	0.0014759674	0.004486941	8907165	64768944	8907165	up	9747281	6606928	9747281	up	43667507	21265602	43667507	up	7448706	28969898	7448706	up	9806195	32936935	9806195	up	22582853	22416857	22678047	2258173	18322237	17976807	1894853	1889137	19104712	19528595	17475262	14570658	Octadecanoic acid	Octadecanoic acid [ C18H36O2, CAS ID=57-11-4 ]	57-11-4	[51.0,6.8315][52.0,5.114733][53.0,44.266884][53.02,40.5029][54.0,78.899925][54.06,57.7682][55.0,720.9774][55.06,708.5454][56.0,166.71997][56.06,170.8974][57.0,695.4024][57.08,745.0496][58.0,25.947][59.0,44.392612][59.06,46.387][60.0,757.035][60.06,741.3662][61.0,223.13048][61.06,251.434][62.0,8.299633][63.0,4.0036][64.0,1.2371334][65.0,11.49736][66.0,23.0723][67.0,131.51933][67.06,102.6947][68.0,…	12	FindByAMDIS
Linoleic acid ethyl ester	4.53793e-05	0.0152614	-1.0	0.0	1.0	down	3981674.8	21924944	3981674.8	up	-1.0	0.0	1.0	down	-1.0	0.0	1.0	down	-1.0	0.0	1.0	down	0.0	0.0	21648651	22201237	0.0	0.0	0.0	0.0	0.0	0.0	0.0	0.0	Linoleic acid ethyl ester	Linoleic acid ethyl ester [ C20H36O2, CAS ID=544-35-4 ]	544-35-4	[51.0,9.6281][52.0,9.29065][53.0,124.9974][54.0,296.8282][55.0,707.9164][56.0,82.1052][57.0,63.871][59.0,15.451][60.0,9.8402][61.0,25.5532][63.0,1.5443][65.0,79.2368][66.0,45.890297][67.0,999.0][68.0,433.09384][69.0,323.03134][70.0,69.2711][71.0,22.6359][73.0,45.2869][74.0,2.0633][75.0,1.77845][77.0,104.826904][78.0,34.59105][79.0,337.4332][80.0,212.55525][81.0,688.23285][82.0,320.68756][83.0,251…	2	FindByAMDIS
Methyl tetradecanoate	1739.28	550.773	28167688	14781754	28167688	up	24439258	14576913	24439258	up	7765859	1292293	7765859	up	27739.7	14759665	27739.7	up	16639566	1402233	16639566	up	14236432	15327075	16652016	1250181	12551679	13294181	15480013	14039316	14247387	13797274	0.0	0.0	Methyl tetradecanoate	Methyl tetradecanoate [ C15H30O2, CAS ID=124-10-7 ]	124-10-7	[51.05,3.9142][53.0,17.8915][53.06,20.7894][53.07,19.40365][53.08,16.13115][54.0,22.726702][54.08,16.3726][54.09,20.02555][54.1,17.8295][55.0,196.27832][55.08,228.3951][55.09,244.77051][56.0,46.381447][56.09,38.00275][56.1,42.40695][57.1,111.2329][57.11,141.77759][58.09,17.5542][59.0,108.2984][59.06,102.1296][59.07,112.955][59.1,101.49866][60.0,19.0896][60.06,12.6154][61.07,3.6155][65.08,6.435000…	10	FindByAMDIS
(E)-9-Octadecenoic acid ethyl ester	0.008150174	0.021359077	3251133.0	21632511	3251133.0	up	592657.0	19176838	592657.0	up	-1.0	0.0	1.0	down	21081976	77198663	21081976	up	-1.0	0.0	1.0	down	22226803	2103822	21092167	17261507	0.0	0.0	15439733	0.0	0.0	0.0	0.0	0.0	(E)-9-Octadecenoic acid ethyl ester	(E)-9-Octadecenoic acid ethyl ester [ C20H38O2, CAS ID=6114-18-7 ]	6114-18-7	[50.0,3.3604][51.05,7.0205][52.09,7.1346][53.0,101.615][53.08,95.7619][54.0,199.12703][54.1,225.9075][55.0,999.0][55.09,999.0][56.0,171.2155][56.1,143.8666][57.0,279.3651][57.11,551.8748][58.0,0.8762][59.0,18.8163][61.0,60.088764][61.07,69.011][62.0,2.4524][62.05,2.0219][65.0,21.2017][65.08,35.835][66.0,9.2206][66.13,25.1385][67.0,358.4131][67.1,377.857][68.0,273.91266][68.11,230.396][69.0,717.44…	5	FindByAMDIS
9-Octadecenoic acid (Z)-, methyl ester	528.753	0.0016402127	1617997.8	20625778	1617997.8	up	247287.31	17915829	247287.31	up	182967.02	17481224	182967.02	up	206995.08	17659237	206995.08	up	271362.88	18049864	271362.88	up	205901	20661457	21304066	14527591	18201168	16761278	18638618	16679857	17566631	18533096	0.0	0.0	9-Octadecenoic acid (Z)-, methyl ester	9-Octadecenoic acid (Z)-, methyl ester [ C19H36O2, CAS ID=112-62-9 ]	112-62-9	[50.0,0.8983][50.03,1.8583][51.0,7.5944][51.04,7.2971497][51.05,8.92072][51.06,8.0794][52.0,7.7308][52.03,9.112][52.04,7.46415][52.05,9.557899][52.09,7.6303][52.1,8.3965][53.0,95.5127][53.06,106.881226][53.07,91.58795][53.08,94.9246][54.0,232.2131][54.08,249.59663][54.09,257.4751][54.1,232.42401][55.0,999.0][55.08,999.0][55.09,948.8623][56.0,220.9453][56.08,214.2965][56.09,205.35527][56.1,219.608…	10	FindByAMDIS
2(4H)-Benzofuranone, 5,6,7,7a-tetrahydro-4,4,7a-trimethyl-, (R)-	0.219254	1.66633	13334227	13702847	13334227	up	29044076	14825956	29044076	up	-1.0	0.0	1.0	down	-1.0	0.0	1.0	down	-1.0	0.0	1.0	down	14341044	1306465	148182125	14833699	0.0	0.0	0.0	0.0	0.0	0.0	0.0	0.0	2(4H)-Benzofuranone, 5,6,7,7a-tetrahydro-4,4,7a-trimethyl-, (R)-	2(4H)-Benzofuranone, 5,6,7,7a-tetrahydro-4,4,7a-trimethyl-, (R)- [ C11H16O2, CAS ID=17092-92-1 ]	17092-92-1	[51.0,64.73823][51.05,62.1463][52.0,29.142466][53.0,68.11143][55.0,70.8289][62.0,7.7291665][63.0,21.450768][63.04,26.0368][64.0,8.01665][65.0,67.589][65.08,78.6356][66.0,41.7599][66.13,36.4588][67.0,308.33154][67.1,304.6071][68.0,22.05255][69.0,102.96][74.0,3.318][76.0,7.31365][77.0,99.16093][77.09,98.5536][78.0,24.195633][79.0,130.10646][79.11,96.58][80.0,23.777468][81.0,134.07635][81.13,94.532]…	4	FindByAMDIS
9,12-Octadecadienoic acid (Z,Z)-, methyl ester	54.8895	208.58	519481.7	18986713	519481.7	up	1587943.5	20598728	1587943.5	up	340237.47	18376183	340237.47	up	378309.94	1852921	378309.94	up	336387.38	18359764	336387.38	up	18041922	19931503	21442846	19754612	18923105	1782926	19524813	17533607	18395126	183244	0.0	0.0	9,12-Octadecadienoic acid (Z,Z)-, methyl ester	9,12-Octadecadienoic acid (Z,Z)-, methyl ester [ C19H34O2, CAS ID=112-63-0 ]	112-63-0	[50.0,0.81745][51.0,12.52607][52.0,12.73857][53.0,108.27323][54.0,315.41055][55.0,572.02374][56.0,44.85373][57.0,47.000614][58.0,3.7776][59.0,169.9074][60.0,3.5091][62.0,0.4903][63.0,3.3991876][64.0,1.70595][65.0,78.89623][66.0,76.97972][67.0,988.7217][68.0,404.5678][69.0,288.59125][70.0,21.614437][71.0,17.98055][72.0,5.7051334][73.0,21.243761][74.0,112.39221][75.0,10.41585][76.0,2.58015][77.0,15…	10	FindByAMDIS
Ketamine	0.0106422445	0.027417308	24951262	4641041	24951262	up	4971353	56355667	4971353	up	11553424	68521767	11553424	up	5635237	9138332	5635237	up	12384163	10274281	12384163	up	17192442	17671597	17621628	19231462	16975376	2231093	21815714	22042906	2182668	24303835	12944563	12637392	Ketamine	Ketamine [ C13H16ClNO, CAS ID=6740-88-1 ]	6740-88-1	[50.0,7.2455397][50.02,17.7396][50.03,13.7573][50.05,13.64235][51.0,24.972385][51.04,31.359352][51.05,26.249][51.06,26.4021][52.0,7.203167][52.03,7.4314][52.05,8.174299][52.06,7.3048][53.0,5.77592][53.06,6.03225][53.07,5.70685][54.0,9.39935][54.08,9.89435][54.09,9.6828][55.0,12.5654][55.08,11.0069][55.09,12.8475][56.0,13.586325][56.09,12.706699][57.0,3.7006001][57.1,3.6225002][58.0,4.949333][58.0…	12	FindByAMDIS
Cholesta-4,6-dien-3-ol, (3.beta.)-	0.119075	1.13121	414546.06	18661173	414546.06	up	547112.4	19061478	547112.4	up	150060.69	17195187	150060.69	up	-1.0	0.0	1.0	down	-1.0	0.0	1.0	down	18868093	18454252	19817175	18305779	17246035	17144339	0.0	0.0	0.0	0.0	0.0	0.0	Cholesta-4,6-dien-3-ol, (3.beta.)-	Cholesta-4,6-dien-3-ol, (3.beta.)- [ C27H44O, CAS ID=14214-69-8 ]	14214-69-8	[51.0,6.1589503][52.0,4.9952][53.0,50.71058][55.0,268.62927][56.0,18.15625][57.0,283.09183][63.0,3.7493][64.0,6.4412][65.0,40.780815][66.0,24.60155][67.0,210.67609][68.0,15.497467][69.0,188.88637][71.0,117.84502][72.0,3.6531][76.0,4.385267][77.0,112.7122][78.0,29.312368][79.0,213.24878][80.0,45.503643][81.0,430.04172][82.0,37.58244][83.0,145.20842][84.0,17.6701][85.0,32.2718][89.0,10.321134][91.0…	6	FindByAMDIS
3-Buten-2-one, 4-(2,2,6-trimethyl-7-oxabicyclo[4.1.0]hept-1-yl)-	0.000507379	0.0152614	-1.0	0.0	1.0	down	25738459	14651638	25738459	up	-1.0	0.0	1.0	down	-1.0	0.0	1.0	down	-1.0	0.0	1.0	down	0.0	0.0	14839742	14463533	0.0	0.0	0.0	0.0	0.0	0.0	0.0	0.0	3-Buten-2-one, 4-(2,2,6-trimethyl-7-oxabicyclo[4.1.0]hept-1-yl)-	3-Buten-2-one, 4-(2,2,6-trimethyl-7-oxabicyclo[4.1.0]hept-1-yl)- [ C13H20O2, CAS ID=23267-57-4 ]	23267-57-4	[51.04,12.7772][51.05,13.4308][52.08,10.9347][52.1,5.4163][53.08,28.8123][54.09,0.9766][54.1,10.593][55.09,44.746][60.06,10.6377][62.04,0.7536][63.03,4.5339][63.04,7.3668][64.06,2.9964][64.1,3.2098][65.08,19.97905][66.14,7.1038][67.1,27.93975][69.11,30.8077][77.09,48.623352][78.1,10.316][78.11,14.9694][79.11,56.5442][80.12,10.684549][81.12,24.8204][81.13,23.5395][82.13,8.0665][91.12,64.8641][92.1…	2	FindByAMDIS
9-Octadecenoic acid, methyl ester, (E)-	14.5121	6.86988	1619022.8	20626692	1619022.8	up	280920.8	18099804	280920.8	up	183420.4	17484795	183420.4	up	207334.14	17661598	207334.14	up	271753.84	1805194	271753.84	up	20591574	2066181	18383188	1781642	1818403	16785557	18640991	16682203	1757457	18529314	0.0	0.0	9-Octadecenoic acid, methyl ester, (E)-	9-Octadecenoic acid, methyl ester, (E)- [ C19H36O2, CAS ID=1937-62-8 ]	1937-62-8	[50.0,0.8246][51.0,8.468733][52.0,8.545825][53.0,97.39092][54.0,233.68103][55.0,999.0][56.0,209.19629][57.0,302.6978][58.0,16.5388][59.0,245.91861][62.0,0.791][63.0,1.068625][64.0,0.72396666][65.0,43.97043][66.0,35.73229][67.0,487.5253][68.0,231.75508][69.0,725.1277][70.0,178.04889][71.0,119.76284][72.0,13.46622][73.0,54.78595][74.0,624.3502][75.0,80.82118][76.0,5.8537855][77.0,54.81504][78.0,26.…	10	FindByAMDIS
2,4-Di-tert-butylphenol	0.019549532	0.046430137	50715685	2342432	50715685	up	8394258	30694027	8394258	up	13959477	3803173	13959477	up	24415703	46097374	24415703	up	25455957	46699314	25455957	up	16797304	15632035	17712292	1617099	17782871	17567953	18460346	18503607	18543285	18541054	15228035	1251644	2,4-Di-tert-butylphenol	2,4-Di-tert-butylphenol [ C14H22O, CAS ID=96-76-4 ]	96-76-4	[50.0,2.3936][50.03,0.0214][50.05,2.2781][51.0,11.75848][51.04,12.4481][51.05,12.47865][51.06,12.8863][52.0,4.674375][52.03,5.2138][52.04,4.9495][52.05,5.5214][52.06,5.1584][52.08,4.1707][52.1,5.1601][53.0,9.247525][53.06,9.997666][53.07,9.998899][53.08,10.36065][54.0,1.0698][54.08,1.3204333][54.09,1.2723][54.1,0.851][55.0,15.04055][55.08,12.875834][55.09,15.291325][56.0,2.1997][56.08,2.2441][56.…	12	FindByAMDIS
2,4-Decadienal, (E,E)-	4.32846	23.4973	221764.8	1775867	221764.8	up	16121.09	13976662	16121.09	up	-1.0	0.0	1.0	down	-1.0	0.0	1.0	down	-1.0	0.0	1.0	down	1771177	17805573	15155998	12797325	0.0	0.0	0.0	0.0	0.0	0.0	0.0	0.0	2,4-Decadienal, (E,E)-	2,4-Decadienal, (E,E)- [ C10H16O, CAS ID=25152-84-5 ]	25152-84-5	[50.0,10.87685][50.04,16.0796][51.0,31.615532][51.05,42.19][52.0,16.815834][52.1,22.4287][53.0,84.8567][53.08,100.2327][54.0,70.5994][54.1,91.5277][55.0,129.1839][55.09,151.2892][56.0,14.6956005][57.0,35.789][58.0,1.48105][61.0,0.8137][62.0,4.34025][62.04,5.4081][63.0,12.3893][63.04,17.9184][64.0,4.014][64.1,5.7062][65.0,66.855865][65.08,70.2128][66.0,66.60413][66.14,81.4568][67.0,165.94908][67.1…	4	FindByAMDIS
Benzoic acid, 4-(4-pentylcyclohexyl)-, 4'-cyano[1,1'-biphenyl]-4-yl ester	0.201958	11.3695	-1.0	0.0	1.0	down	21604312	14399032	21604312	up	-1.0	0.0	1.0	down	-1.0	0.0	1.0	down	-1.0	0.0	1.0	down	0.0	0.0	15136448	13661615	0.0	0.0	0.0	0.0	0.0	0.0	0.0	0.0	Benzoic acid, 4-(4-pentylcyclohexyl)-, 4'-cyano[1,1'-biphenyl]-4-yl ester	Benzoic acid, 4-(4-pentylcyclohexyl)-, 4'-cyano[1,1'-biphenyl]-4-yl ester [ C31H33NO2, CAS ID=82406-82-4 ]	82406-82-4	[170.27,7.272][184.31,1.0983][256.53,999.0][256.54,999.0][257.52,290.1744][257.54,140.5976][279.52,1.8637][294.58,0.9667][333.67,0.1953][355.47,0.0221][423.76,0.1181][488.96,0.1299]	2	FindByAMDIS
Hexadecanoic acid, methyl ester	1.49149	6.86988	761589.6	19538654	761589.6	up	941175.8	19844105	941175.8	up	273175.97	18059471	273175.97	up	398900.4	18605669	398900.4	up	353502.34	1843136	353502.34	up	19315243	19762066	20842548	18845661	18663416	17455524	19254856	17956482	18319948	18542772	0.0	0.0	Hexadecanoic acid, methyl ester	Hexadecanoic acid, methyl ester [ C17H34O2, CAS ID=112-39-0 ]	112-39-0	[51.0,1.9159501][52.0,1.26595][53.0,17.705822][54.0,18.415058][55.0,266.00092][56.0,48.603603][57.0,168.7962][58.0,11.81293][59.0,95.57408][60.0,4.12882][61.0,2.1888099][62.0,0.4712][63.0,1.02415][64.0,0.27506][65.0,4.13714][66.0,2.27405][67.0,32.94082][68.0,15.834831][69.0,156.72989][70.0,30.327621][71.0,82.66329][72.0,6.3636003][73.0,35.93393][74.0,999.0][75.0,173.69601][76.0,9.380229][77.0,3.5…	10	FindByAMDIS
Propyl pyruvate	0.003648326	0.0108734425	210876.25	17686037	210876.25	up	-1.0	0.0	1.0	down	-1.0	0.0	1.0	down	-1.0	0.0	1.0	down	-1.0	0.0	1.0	down	22606081	12765993	0.0	0.0	0.0	0.0	0.0	0.0	0.0	0.0	0.0	0.0	Propyl pyruvate	Propyl pyruvate [ C6H10O3, CAS ID=1000431-41-8 ]	1000431-41-8	[50.0,0.0191][52.0,0.3074][61.07,138.4018][71.0,608.7485][71.12,637.2838][73.0,999.0][73.08,999.0][87.0,88.0464][101.14,95.7839][140.25,22.6762][141.22,15.342][510.96,2.4731]	2	FindByAMDIS
Cyclohexene, 3-(bromomethyl)-	0.000803231	0.0152614	7798061	129289	7798061	up	-1.0	0.0	1.0	down	-1.0	0.0	1.0	down	-1.0	0.0	1.0	down	-1.0	0.0	1.0	down	13108099	127497015	0.0	0.0	0.0	0.0	0.0	0.0	0.0	0.0	0.0	0.0	Cyclohexene, 3-(bromomethyl)-	Cyclohexene, 3-(bromomethyl)- [ C7H11Br, CAS ID=34825-93-9 ]	34825-93-9	[51.0,64.8597][52.0,16.1759][53.0,75.69975][65.0,33.38495][66.0,58.7772][67.0,100.425095][77.0,58.6678][79.0,60.9208][80.0,10.8749][81.0,297.81885][82.0,47.0052][91.0,18.3005][93.0,12.8118][94.0,34.9343][95.0,999.0][96.0,72.09235][108.0,11.7561][123.0,8.4621][124.0,3.8115][151.0,14.6065][164.0,5.86][165.0,7.4323][166.0,58.878][167.0,10.6023][288.0,2.1395][328.0,0.3432][505.0,1.6899]	2	FindByAMDIS
2-Octenal, (E)-	0.535328	3.39041	14973579	138701315	14973579	up	-1.0	0.0	1.0	down	-1.0	0.0	1.0	down	-1.0	0.0	1.0	down	-1.0	0.0	1.0	down	14439007	13301256	0.0	0.0	0.0	0.0	0.0	0.0	0.0	0.0	0.0	0.0	2-Octenal, (E)-	2-Octenal, (E)- [ C8H14O, CAS ID=2548-87-0 ]	2548-87-0	[51.0,63.6814][52.0,33.4861][53.0,178.32596][54.0,57.0029][55.0,992.66296][56.0,305.4556][57.0,999.0][58.0,147.07071][62.0,13.6584][63.0,12.70115][65.0,31.24715][66.0,24.8872][67.0,259.7459][68.0,169.00229][69.0,476.33057][70.0,930.1421][77.0,37.5247][78.0,17.6909][79.0,100.113144][80.0,34.77885][82.0,337.95483][83.0,680.20337][84.0,193.92291][91.0,21.0024][93.0,127.58765][97.0,161.45305][98.0,10…	2	FindByAMDIS
trans-2-Nonenal	0.188299	1.59008	13225891	13691077	13225891	up	-1.0	0.0	1.0	down	-1.0	0.0	1.0	down	-1.0	0.0	1.0	down	-1.0	0.0	1.0	down	14162671	13219483	0.0	0.0	0.0	0.0	0.0	0.0	0.0	0.0	0.0	0.0	trans-2-Nonenal	trans-2-Nonenal [ C9H16O, CAS ID=1000431-02-6 ]	1000431-02-6	[51.0,78.5487][51.05,99.8271][52.0,27.0885][53.0,178.9106][53.08,178.0074][54.0,175.7971][54.1,144.2856][55.0,999.0][55.09,999.0][56.0,362.1588][56.1,315.5291][57.0,544.175][58.0,94.3566][58.1,103.8624][66.0,41.3523][66.13,23.8797][67.0,243.1551][67.1,227.2591][68.0,180.5269][68.11,157.0486][69.0,613.8549][69.12,576.594][70.0,957.6966][70.13,709.8224][72.0,127.1687][72.1,146.3958][77.0,52.0369][7…	2	FindByAMDIS
2-Sec-Butylcyclohexanone	0.00149968	0.024944	17556041	1409968	17556041	up	-1.0	0.0	1.0	down	-1.0	0.0	1.0	down	-1.0	0.0	1.0	down	-1.0	0.0	1.0	down	13882813	143165455	0.0	0.0	0.0	0.0	0.0	0.0	0.0	0.0	0.0	0.0	2-Sec-Butylcyclohexanone	2-Sec-Butylcyclohexanone [ C10H18O, CAS ID=1000342-30-8 ]	1000342-30-8	[51.05,20.581799][52.09,11.2024][52.1,15.4419][53.08,100.5099][54.1,82.792][55.09,999.0][56.1,112.034805][59.1,6.917][65.08,15.786][66.13,8.7827][67.1,31.3519][69.12,100.6622][70.13,537.2517][73.08,22.8731][74.08,7.2619][79.11,25.1115][80.12,10.0802][81.13,66.4672][82.14,68.0317][83.14,717.8767][84.13,282.3813][84.14,247.7748][86.13,5.7824][93.14,11.8755][95.16,40.6221][97.16,236.02194][98.16,829…	2	FindByAMDIS
cis-11-Eicosenoic acid	0.00164105	0.024944	2172714.8	21051067	2172714.8	up	-1.0	0.0	1.0	down	-1.0	0.0	1.0	down	-1.0	0.0	1.0	down	-1.0	0.0	1.0	down	21379751	20722382	0.0	0.0	0.0	0.0	0.0	0.0	0.0	0.0	0.0	0.0	cis-11-Eicosenoic acid	cis-11-Eicosenoic acid [ C20H38O2, CAS ID=5561-99-9 ]	5561-99-9	[51.0,8.1136][53.0,93.8474][54.0,207.6705][55.0,999.0][56.0,260.67194][57.0,313.7444][58.0,17.0902][59.0,27.833752][60.0,119.9657][61.0,12.3806][64.0,1.7785][67.0,585.0546][68.0,227.99686][69.0,801.2075][70.0,287.9479][71.0,153.75824][72.0,9.878799][73.0,114.1104][74.0,11.0493][81.0,486.34274][82.0,326.0108][83.0,646.45483][84.0,344.9453][85.0,88.171555][86.0,10.479601][87.0,46.2324][95.0,343.679…	2	FindByAMDIS
2-n-Heptylfuran	0.000997941	0.116682	41552773	15342657	41552773	up	-1.0	0.0	1.0	down	-1.0	0.0	1.0	down	-1.0	0.0	1.0	down	-1.0	0.0	1.0	down	15666356	15018957	0.0	0.0	0.0	0.0	0.0	0.0	0.0	0.0	0.0	0.0	2-n-Heptylfuran	2-n-Heptylfuran [ C11H18O, CAS ID=3777-71-7 ]	3777-71-7	[51.0,17.7671][51.05,20.9038][52.1,15.4311][53.0,155.7838][53.08,165.2163][54.0,23.0649][54.1,23.4793][55.0,92.8002][55.09,114.4789][59.1,6.6234][60.06,47.8819][61.0,7.7755][61.06,3.3575][62.04,2.656][63.03,4.5176][65.0,23.3525][65.08,31.9523][66.0,19.4371][66.13,34.4453][67.0,56.1005][67.1,80.99][68.0,31.2578][68.11,38.4706][73.08,54.9457][74.08,6.6037][77.09,38.1745][78.1,10.3298][79.0,36.5574]…	2	FindByAMDIS
2-Pentene, 1-ethoxy-4,4-dimethyl-	4.20098e-05	0.0152614	66679766	16024961	66679766	up	-1.0	0.0	1.0	down	-1.0	0.0	1.0	down	-1.0	0.0	1.0	down	-1.0	0.0	1.0	down	16224323	158256	0.0	0.0	0.0	0.0	0.0	0.0	0.0	0.0	0.0	0.0	2-Pentene, 1-ethoxy-4,4-dimethyl-	2-Pentene, 1-ethoxy-4,4-dimethyl- [ C9H18O, CAS ID=55702-60-8 ]	55702-60-8	[50.0,2.3663][51.0,25.5153][51.05,24.7525][52.0,13.6696][52.09,11.8325][53.0,94.8319][53.08,85.722][54.0,49.2567][54.1,42.3723][55.0,354.5017][55.09,333.8166][56.0,63.6071][56.1,65.0989][57.0,999.0][57.11,999.0][58.0,50.6216][58.1,53.0148][59.0,19.6742][59.1,31.3934][62.05,1.5806][63.0,5.1023][63.04,5.9505][64.06,1.3588][65.0,17.9285][65.08,20.0058][66.0,17.7676][66.13,16.794][67.0,196.1721][67.1…	2	FindByAMDIS
8-Methylene-3-oxatricyclo[5.2.0.0(2,4)]nonane	0.474297	0.327222	8560495	13063478	8560495	up	-1.0	0.0	1.0	down	-1.0	0.0	1.0	down	-1.0	0.0	1.0	down	-1.0	0.0	1.0	down	13588539	12538417	0.0	0.0	0.0	0.0	0.0	0.0	0.0	0.0	0.0	0.0	8-Methylene-3-oxatricyclo[5.2.0.0(2,4)]nonane	8-Methylene-3-oxatricyclo[5.2.0.0(2,4)]nonane [ C9H12O, CAS ID=1000211-14-3 ]	1000211-14-3	[51.0,91.579][51.05,84.9245][52.0,47.5977][52.09,76.6159][53.0,191.0045][53.08,273.033][54.0,182.7369][54.1,243.9749][63.0,37.8519][63.04,35.6424][65.0,231.5673][65.08,156.1262][66.0,237.376][66.13,174.2881][67.0,416.444][67.1,385.0918][68.0,235.2795][68.11,196.3847][76.0,17.0478][76.07,29.7][77.0,491.5665][77.09,466.1307][78.0,181.9228][78.1,182.6738][79.0,963.6468][79.11,970.8243][80.0,258.2062…	2	FindByAMDIS
Octadecanoic acid, 2,3-dihydroxypropyl ester	0.0495139	0.327222	208399.33	17668991	208399.33	up	-1.0	0.0	1.0	down	-1.0	0.0	1.0	down	-1.0	0.0	1.0	down	-1.0	0.0	1.0	down	18384283	16953697	0.0	0.0	0.0	0.0	0.0	0.0	0.0	0.0	0.0	0.0	Octadecanoic acid, 2,3-dihydroxypropyl ester	Octadecanoic acid, 2,3-dihydroxypropyl ester [ C21H42O4, CAS ID=123-94-4 ]	123-94-4	[55.0,867.40027][56.0,231.75835][57.0,646.99976][58.0,102.94855][59.0,31.0596][60.0,55.96805][61.0,149.58875][62.0,2.8405][68.0,50.8862][69.0,540.6179][70.0,89.891][71.0,293.73877][72.0,28.7824][73.0,156.9678][74.0,671.2302][75.0,159.9144][76.0,12.6722][80.0,100.6972][81.0,181.9861][83.0,259.01865][84.0,639.53723][85.0,208.52014][86.0,21.2001][87.0,137.1973][88.0,22.51575][89.0,11.2515][90.0,3.64…	2	FindByAMDIS
Benzoic acid, 3,5-dimethyl-	0.0969192	0.566604	9893906	13272325	9893906	up	-1.0	0.0	1.0	down	-1.0	0.0	1.0	down	-1.0	0.0	1.0	down	-1.0	0.0	1.0	down	13873471	12671178	0.0	0.0	0.0	0.0	0.0	0.0	0.0	0.0	0.0	0.0	Benzoic acid, 3,5-dimethyl-	Benzoic acid, 3,5-dimethyl- [ C9H10O2, CAS ID=499-06-9 ]	499-06-9	[51.0,328.4138][51.05,148.2967][62.0,35.9509][62.04,32.2169][63.0,75.289][64.0,28.3605][64.06,22.188][75.0,36.4664][76.07,30.6363][77.0,336.882][77.09,291.444][79.0,303.0046][79.11,172.8873][91.0,362.6386][91.12,378.6198][92.0,73.8737][98.16,24.4342][102.13,36.1236][103.0,155.3842][103.09,162.4499][104.0,98.5935][104.13,84.2698][105.0,999.0][105.15,999.0][106.0,497.3534][106.15,419.8451][107.16,6…	2	FindByAMDIS
(E)-Tetradec-2-enal	7.29061e-05	0.0152614	31755557	14954721	31755557	up	-1.0	0.0	1.0	down	-1.0	0.0	1.0	down	-1.0	0.0	1.0	down	-1.0	0.0	1.0	down	15158677	14750765	0.0	0.0	0.0	0.0	0.0	0.0	0.0	0.0	0.0	0.0	(E)-Tetradec-2-enal	(E)-Tetradec-2-enal [ C14H26O, CAS ID=51534-36-2 ]	51534-36-2	[53.0,137.35295][54.0,121.37805][55.0,642.20575][56.0,236.93039][57.0,707.94543][58.0,58.3155][65.0,37.6862][66.0,67.063][67.0,474.7428][68.0,256.8881][69.0,545.80383][70.0,982.30383][72.0,25.8244][77.0,89.86][79.0,289.35254][80.0,185.04625][81.0,477.5845][82.0,507.5508][83.0,952.80945][84.0,303.7012][91.0,81.0215][92.0,15.6352][93.0,210.39514][94.0,117.335846][95.0,329.7049][96.0,448.53705][97.0…	2	FindByAMDIS
Acetic acid, trifluoro-, anhydride	6.3273	234.573	114480.69	16804745	114480.69	up	-1.0	0.0	1.0	down	-1.0	0.0	1.0	down	-1.0	0.0	1.0	down	-1.0	0.0	1.0	down	15269514	18339977	0.0	0.0	0.0	0.0	0.0	0.0	0.0	0.0	0.0	0.0	Acetic acid, trifluoro-, anhydride	Acetic acid, trifluoro-, anhydride [ C4F6O3, CAS ID=407-25-0 ]	407-25-0	[50.03,32.6442][69.0,999.0][69.12,999.0][83.0,91.1847][84.0,311.3764][97.0,611.5546][97.16,120.0349][111.0,84.1973][125.0,21.67][180.0,10.3105][210.39,2.0006][286.55,1.1454][394.0,0.3256][492.66,0.6971]	2	FindByAMDIS
Propanoic acid, 3-mercapto-, dodecyl ester	0.018585362	0.044840872	-14330563	-71629515	14330563	down	-14330563	-71629515	14330563	down	3071682	8262885	3071682	up	36368655	8506552	36368655	up	29985193	82281065	29985193	up	0.0	0.0	0.0	0.0	15371243	1548043	15308239	16030767	14999855	1578226	0.0	14325903	Propanoic acid, 3-mercapto-, dodecyl ester	Propanoic acid, 3-mercapto-, dodecyl ester [ C15H30O2S, CAS ID=6380-71-8 ]	6380-71-8	[50.0,35.3914][53.0,39.160965][53.07,17.5111][54.0,59.1811][54.08,97.0022][54.09,30.90305][55.0,647.9192][55.08,668.9702][55.09,412.1659][56.0,287.24426][56.09,231.06775][57.0,999.0][57.1,999.0][58.0,62.974262][59.0,53.15903][59.07,30.0464][60.0,198.97414][60.05,250.2116][60.06,102.929794][61.0,537.8728][61.05,644.7554][61.06,382.36734][62.0,22.5185][62.05,14.3228][62.06,22.1738][63.0,37.426403][…	7	FindByAMDIS
Cyclohexene, 3-ethenyl-4-(1-methylethenyl)-	25.9539	87.6665	-1.0	0.0	1.0	down	-1.0	0.0	1.0	down	-1.0	0.0	1.0	down	101476.69	16630789	101476.69	up	-1.0	0.0	1.0	down	0.0	0.0	0.0	0.0	0.0	0.0	14700466	18561111	0.0	0.0	0.0	0.0	Cyclohexene, 3-ethenyl-4-(1-methylethenyl)-	Cyclohexene, 3-ethenyl-4-(1-methylethenyl)- [ C11H16, CAS ID=61142-61-8 ]	61142-61-8	[51.05,25.795][53.0,112.0344][59.0,99.1092][59.07,2.1567][60.05,99.2307][62.06,1.7794][63.06,11.4932][66.0,86.5864][66.08,102.071][67.0,383.9427][74.0,94.0541][74.09,10.6469][77.0,432.1563][77.07,337.6251][78.0,188.2355][78.08,240.3444][79.0,999.0][79.1,999.0][80.0,361.0891][80.1,694.6157][81.0,276.8424][88.08,16.3472][89.06,5.2079][91.0,827.392][91.12,845.1524][92.0,218.9027][92.13,266.7543][93.…	2	FindByAMDIS
2-((8Z,11Z)-Heptadeca-8,11-dien-1-yl)-4,5-dihydrooxazole	0.004795395	0.01375283	-1553273	-72791677	1553273	down	-1553273	-72791677	1553273	down	53214565	12377605	53214565	up	10748556	13391855	10748556	up	10733.83	13389877	10733.83	up	0.0	0.0	0.0	0.0	19926928	19386616	20910936	20431108	21040274	20297815	14558335	0.0	2-((8Z,11Z)-Heptadeca-8,11-dien-1-yl)-4,5-dihydrooxazole	2-((8Z,11Z)-Heptadeca-8,11-dien-1-yl)-4,5-dihydrooxazole [ C20H35NO, CAS ID=220556-75-2 ]	220556-75-2	[50.0,2.17255][51.0,6.24028][52.0,5.93542][53.0,53.65398][54.0,72.229836][55.0,225.64055][56.0,26.263721][57.0,30.284359][60.0,23.949251][61.0,0.9827][62.0,0.36600003][63.0,2.171925][64.0,0.0216][65.0,43.647827][66.0,32.791428][67.0,232.50392][68.0,53.725246][69.0,66.621254][70.0,11.62826][71.0,7.9987][72.0,9.257843][73.0,5.768][74.0,4.4573][75.0,0.4765][76.0,5.3593][77.0,97.317154][78.0,51.67396…	7	FindByAMDIS
Dodecanamide, N-(2-hydroxyethyl)-	0.0047310498	0.01375283	-18589386	-75383353	18589386	down	-18589386	-75383353	18589386	down	7340232	1284161	7340232	up	17908643	14128368	17908643	up	136387705	13735426	136387705	up	0.0	0.0	0.0	0.0	206741	2008579	21830912	21502497	21701864	20845657	15076671	0.0	Dodecanamide, N-(2-hydroxyethyl)-	Dodecanamide, N-(2-hydroxyethyl)- [ C14H29NO2, CAS ID=142-78-9 ]	142-78-9	[51.04,1.3127][51.05,1.18155][52.03,1.9351][52.04,2.14955][52.05,1.9979][53.06,17.751375][53.07,16.7838][54.08,46.6084][54.09,41.6119][55.08,154.3074][55.09,142.47044][56.08,28.8425][56.09,25.597958][57.1,47.107666][58.08,1.9756][58.09,2.16885][62.06,0.062][64.06,0.1542][65.06,7.7648][65.07,7.2626][66.08,6.6571503][66.09,6.5069][67.08,122.5176][67.09,91.03827][68.09,57.5427][68.1,46.6392][68.11,4…	7	FindByAMDIS
(Z)-2-(pentadec-8-en-1-yl)-4,5-dihydrooxazole	2.16427	8.89106	-1.0	0.0	1.0	down	-1.0	0.0	1.0	down	564352.6	19106237	564352.6	up	235728.62	17846767	235728.62	up	420276.9	1868098	420276.9	up	0.0	0.0	0.0	0.0	19451622	18760853	1614796	19545574	17907187	19454773	0.0	0.0	(Z)-2-(pentadec-8-en-1-yl)-4,5-dihydrooxazole	(Z)-2-(pentadec-8-en-1-yl)-4,5-dihydrooxazole [ C18H33NO, CAS ID=1000465-58-7 ]	1000465-58-7	[51.04,2.5381][51.05,2.56395][52.05,2.491][52.06,2.7532][53.0,35.4282][53.06,27.360468][53.07,26.2071][54.0,34.3938][54.08,47.767334][54.09,61.064796][55.0,161.3003][55.08,206.4163][55.09,274.09445][56.0,38.2835][56.08,37.8341][56.09,39.886574][57.1,54.031166][58.09,2.5766501][63.04,0.3133][64.06,0.7371][65.06,12.0997][65.07,13.5404][66.08,7.9551673][67.0,66.3272][67.08,117.8285][67.09,117.2294][…	6	FindByAMDIS
Hexadecanamide	0.017431144	0.04343498	-1.0	0.0	1.0	down	-1.0	0.0	1.0	down	22141151	77905865	22141151	up	118213875	1685104	118213875	up	172944.78	17399952	172944.78	up	0.0	0.0	0.0	0.0	0.0	15581173	16894258	16807821	17323412	17476494	0.0	0.0	Hexadecanamide	Hexadecanamide [ C16H33NO, CAS ID=629-54-9 ]	629-54-9	[51.05,4.1952][53.0,7.4308][53.06,9.653851][54.0,21.192][54.09,4.9369][55.0,210.68001][55.08,148.6063][55.09,156.3627][56.0,32.1309][56.08,31.0377][56.09,24.7518][57.0,138.1307][57.1,92.4635][58.0,15.474449][58.08,22.1702][59.0,999.0][59.07,999.0][60.0,125.26394][60.04,127.4554][60.06,122.3168][69.0,122.9683][69.11,39.9987][70.0,24.633][70.11,12.4663][71.0,56.88295][71.12,42.8417][72.0,528.9531][…	5	FindByAMDIS
Oxazole, 2-(8Z)-8-heptadecen-1-yl-4,5-dihydro-	0.0057351273	0.016143322	-14891164	-72183127	14891164	down	-14891164	-72183127	14891164	down	37518696	11873394	37518696	up	6500651	126663685	6500651	up	5293242	12369936	5293242	up	0.0	0.0	0.0	0.0	19424387	18759027	20234245	19535116	19718266	19458233	144366255	0.0	Oxazole, 2-(8Z)-8-heptadecen-1-yl-4,5-dihydro-	Oxazole, 2-(8Z)-8-heptadecen-1-yl-4,5-dihydro- [ C20H37NO, CAS ID=34900-26-0 ]	34900-26-0	[51.0,2.60462][52.0,2.94315][53.0,33.0056][54.0,47.006298][55.0,214.64308][56.0,37.25987][57.0,55.1386][58.0,2.6073][63.0,0.4362][64.0,0.64030004][65.0,12.35068][66.0,8.19034][67.0,103.04679][68.0,29.811167][69.0,78.837425][70.0,19.480947][71.0,4.9371][72.0,4.4110503][76.0,0.084][77.0,14.35065][78.0,27.542566][79.0,110.79733][80.0,144.61954][81.0,56.424377][82.0,21.83108][83.0,31.040733][84.0,18.…	7	FindByAMDIS
4H-Pyran-4-one, 3,5-diacetyltetrahydro-2,6-dimethyl-	5.50494	2.88535	-1.0	0.0	1.0	down	-1.0	0.0	1.0	down	-1.0	0.0	1.0	down	12235819	13578823	12235819	up	-1.0	0.0	1.0	down	0.0	0.0	0.0	0.0	0.0	0.0	14401439	127562065	0.0	0.0	0.0	0.0	4H-Pyran-4-one, 3,5-diacetyltetrahydro-2,6-dimethyl-	4H-Pyran-4-one, 3,5-diacetyltetrahydro-2,6-dimethyl- [ C11H16O4, CAS ID=55030-66-5 ]	55030-66-5	[52.03,13.1945][69.11,999.0][71.12,991.4273][83.13,370.4021][84.12,342.8325][84.13,302.693][85.12,797.0039][99.14,259.102][111.18,447.91052][113.18,266.5744][125.21,197.48795][126.19,55.0173][127.2,117.6637][127.21,86.0799][139.23,32.3381][153.26,141.06955][154.26,107.0848][169.27,38.6438][170.26,4.8765][209.33,128.568][219.4,9.3496][359.73,2.2375][362.77,2.0181][436.86,1.3][542.06,0.3483]	2	FindByAMDIS
Oxazole, 2-(3Z,6Z,9Z,12Z,15Z,18Z)-3,6,9,12,15,18-heneicosahexaen-1-yl-4,5-dihydro-	0.0073480653	0.01959484	-2043378	-76748123	2043378	down	-2043378	-76748123	2043378	down	32959695	11686487	32959695	up	67934424	12729927	67934424	up	45992925	12167196	45992925	up	0.0	0.0	0.0	0.0	19596273	19126326	20570642	20238836	20521517	191625	15349625	0.0	Oxazole, 2-(3Z,6Z,9Z,12Z,15Z,18Z)-3,6,9,12,15,18-heneicosahexaen-1-yl-4,5-dihydro-	Oxazole, 2-(3Z,6Z,9Z,12Z,15Z,18Z)-3,6,9,12,15,18-heneicosahexaen-1-yl-4,5-dihydro- [ C24H35NO, CAS ID=623548-36-7 ]	623548-36-7	[50.0,2.2461333][51.0,15.829157][52.0,12.251757][53.0,67.914444][54.0,44.01293][55.0,111.11891][56.0,22.284552][57.0,20.952051][62.0,0.84734][63.0,4.8622003][64.0,0.9539001][65.0,78.35686][66.0,44.09913][67.0,219.50334][68.0,29.666813][69.0,47.565998][70.0,9.285483][72.0,10.192984][77.0,208.3062][78.0,71.5307][79.0,285.5163][80.0,66.14025][81.0,56.03192][82.0,34.149925][83.0,41.048233][84.0,18.49…	7	FindByAMDIS
2-((4Z,7Z,10Z,13Z)-Nonadeca-4,7,10,13-tetraen-1-yl)-4,5-dihydrooxazole	0.006155593	0.01701182	-21172586	-77260537	21172586	down	-21172586	-77260537	21172586	down	5404803	12400026	5404803	up	11410.49	13478073	11410.49	up	7564449	12885019	7564449	up	0.0	0.0	0.0	0.0	2047339	1977877	21355968	21052284	21155293	20066853	15452107	0.0	2-((4Z,7Z,10Z,13Z)-Nonadeca-4,7,10,13-tetraen-1-yl)-4,5-dihydrooxazole	2-((4Z,7Z,10Z,13Z)-Nonadeca-4,7,10,13-tetraen-1-yl)-4,5-dihydrooxazole [ C22H35NO, CAS ID=193156-19-3 ]	193156-19-3	[50.0,1.24402][51.0,8.556451][52.0,7.1561337][53.0,40.706215][54.0,34.384735][55.0,133.33524][56.0,26.153666][57.0,51.315357][58.0,3.8403][59.0,4.7326665][62.0,0.515025][63.0,2.9667332][64.0,0.30495][65.0,48.64599][66.0,26.551416][67.0,162.02286][68.0,28.2559][69.0,66.81176][70.0,10.554067][71.0,6.5506][72.0,7.488067][74.0,1.1601][75.0,7.352][77.0,128.0478][78.0,40.698444][79.0,191.9216][80.0,59.…	7	FindByAMDIS
Ether, 1-hexadecenyl methyl, (Z)-	0.000963308	0.116682	-1.0	0.0	1.0	down	-1.0	0.0	1.0	down	-1.0	0.0	1.0	down	11884077	13536742	11884077	up	26657879	14702274	26657879	up	0.0	0.0	0.0	0.0	0.0	0.0	13164879	13908606	14751244	14653306	0.0	0.0	Ether, 1-hexadecenyl methyl, (Z)-	Ether, 1-hexadecenyl methyl, (Z)- [ C17H34O, CAS ID=20246-43-9 ]	20246-43-9	[53.0,26.1863][53.06,31.7933][53.07,27.6886][54.0,25.25595][54.08,30.5224][54.09,25.7898][55.0,81.4533][55.08,96.0935][55.09,90.8668][56.0,29.9655][56.09,29.33495][58.0,67.0322][58.09,62.6102][59.0,17.5695][59.07,14.5027][62.06,2.4504][66.0,17.4774][66.08,18.842049][67.0,119.46745][67.09,110.4188][68.0,129.04335][68.1,120.768555][71.0,999.0][71.12,999.0][72.0,53.6152][72.09,47.60035][79.0,16.2646…	4	FindByAMDIS
DL-2,3-Butanediol	0.016603868	0.042063132	-1.0	0.0	1.0	down	7860202	62964945	7860202	up	-1.0	0.0	1.0	down	133767.27	17029366	133767.27	up	-1.0	0.0	1.0	down	0.0	0.0	0.0	12592989	0.0	0.0	17831604	16227125	0.0	0.0	0.0	0.0	DL-2,3-Butanediol	DL-2,3-Butanediol [ C4H10O2, CAS ID=6982-25-8 ]	6982-25-8	[53.0,70.5944][55.0,645.8911][55.09,970.8864][57.0,999.0][57.1,999.0][58.0,0.6677][65.0,14.3681][67.0,48.8372][68.0,24.3075][72.0,88.4332][88.0,22.5844][97.0,187.3207][99.0,129.4128][109.0,71.0004][149.0,8.2728][157.0,37.7315][162.0,4.0771][171.0,6.095][199.0,3.6747][202.0,11.8203][222.0,27.6015][239.0,6.272][245.47,28.901][264.53,5.3931][335.67,2.3728][385.76,3.0664][398.77,19.1012][415.76,8.355…	3	FindByAMDIS
Benzenamine, 4-methoxy-N-(phenylmethylene)-	15.9842	7.14586	-1.0	0.0	1.0	down	-1.0	0.0	1.0	down	-1.0	0.0	1.0	down	-1.0	0.0	1.0	down	10427491	133481045	10427491	up	0.0	0.0	0.0	0.0	0.0	0.0	0.0	0.0	12381	14315209	0.0	0.0	Benzenamine, 4-methoxy-N-(phenylmethylene)-	Benzenamine, 4-methoxy-N-(phenylmethylene)- [ C14H13NO, CAS ID=783-08-4 ]	783-08-4	[54.09,99.0482][65.07,25.5637][180.24,105.7222][181.25,39.3346][193.32,65.794][194.35,55.49][195.32,60.2168][195.34,46.3929][196.37,999.0][197.34,143.525][204.35,16.7834][210.33,147.6134][210.34,178.8096][211.33,827.3753][211.34,895.6298][212.33,103.8156][212.41,132.2039][466.96,7.7892]	2	FindByAMDIS
Heptadecane	0.0145912	0.147858	-1.0	0.0	1.0	down	-1.0	0.0	1.0	down	-1.0	0.0	1.0	down	-1.0	0.0	1.0	down	18348.71	14163391	18348.71	up	0.0	0.0	0.0	0.0	0.0	0.0	0.0	0.0	13845024	14481758	0.0	0.0	Heptadecane	Heptadecane [ C17H36, CAS ID=629-78-7 ]	629-78-7	[55.0,262.5172][56.0,167.2659][57.0,970.998][57.1,999.0][69.11,704.182][70.0,85.9866][70.11,194.3284][71.0,999.0][71.12,805.7136][83.0,178.8966][83.13,307.6492][84.0,112.0778][84.13,81.7205][85.0,782.6176][85.12,790.6387][86.0,23.8399][86.11,58.8897][97.0,138.2241][98.14,333.7884][99.0,276.3886][99.14,512.3952][111.18,171.7852][113.0,152.3925][113.18,303.0997][125.21,190.0318][126.0,48.7566][126.…	2	FindByAMDIS
4-Hexyn-3-ol	0.00507055	0.0700658	-1.0	0.0	1.0	down	-1.0	0.0	1.0	down	-1.0	0.0	1.0	down	-1.0	0.0	1.0	down	14117157	13785162	14117157	up	0.0	0.0	0.0	0.0	0.0	0.0	0.0	0.0	13525377	14044946	0.0	0.0	4-Hexyn-3-ol	4-Hexyn-3-ol [ C6H10O, CAS ID=20739-59-7 ]	20739-59-7	[53.0,59.5474][54.0,12.1425][56.0,72.7517][65.0,6.494][66.0,10.6705][67.0,82.597][69.0,999.0][69.11,999.0][79.0,34.2742][83.0,567.4774][83.13,416.2469][114.0,4.9973][142.0,6.0149][153.0,144.7472][168.0,18.0729][342.64,2.9253][365.67,2.9699][407.67,0.5635][484.06,0.8134][531.0,0.5177]	2	FindByAMDIS
Bicyclo[4.2.0]oct-1-ene, 7-exo-ethenyl-	0.0135398	0.0147003	-1.0	0.0	1.0	down	-1.0	0.0	1.0	down	-1.0	0.0	1.0	down	-1.0	0.0	1.0	down	15054546	13877912	15054546	up	0.0	0.0	0.0	0.0	0.0	0.0	0.0	0.0	14185994	13569829	0.0	0.0	Bicyclo[4.2.0]oct-1-ene, 7-exo-ethenyl-	Bicyclo[4.2.0]oct-1-ene, 7-exo-ethenyl- [ C10H14, CAS ID=1000142-18-2 ]	1000142-18-2	[65.0,181.1495][65.06,157.0353][66.0,136.2985][66.08,173.8931][67.0,502.5475][67.09,453.0582][74.0,125.165][76.08,51.673][77.0,398.0639][77.07,303.2814][78.0,225.1976][78.08,291.195][79.0,949.2842][79.1,999.0][80.0,466.756][80.11,624.0242][81.0,279.0963][81.12,264.8535][88.0,57.1305][90.1,29.6435][91.0,999.0][91.12,802.8284][92.0,401.4229][92.12,264.0745][93.0,788.6894][93.13,551.9044][104.13,160…	2	FindByAMDIS
3H-1,2,4-Triazol-3-one, 1,2-dihydro-	0.0788471	0.47939	-1.0	0.0	1.0	down	-1.0	0.0	1.0	down	-1.0	0.0	1.0	down	-1.0	0.0	1.0	down	13184802	13686588	13184802	up	0.0	0.0	0.0	0.0	0.0	0.0	0.0	0.0	14285472	13087705	0.0	0.0	3H-1,2,4-Triazol-3-one, 1,2-dihydro-	3H-1,2,4-Triazol-3-one, 1,2-dihydro- [ C2H3N3O, CAS ID=930-33-6 ]	930-33-6	[54.09,38.8788][85.12,999.0][86.11,39.9919][86.12,92.9508][112.16,69.78325][138.21,26.1321][140.23,31.2141][194.35,30.0561][250.49,0.991][265.44,1.7267][280.55,31.8539][336.67,0.6573][365.67,2.4886][378.77,3.4003][405.57,5.3565][472.96,0.0065][532.96,0.4984][548.06,0.0633][548.86,0.3498]	2	FindByAMDIS
p-Hexylbenzaldehyde diethyl acetal	441.636	1459.32	-1.0	0.0	1.0	down	-1.0	0.0	1.0	down	-1.0	0.0	1.0	down	-1.0	0.0	1.0	down	25709584	14650019	25709584	up	0.0	0.0	0.0	0.0	0.0	0.0	0.0	0.0	12788039	16512	0.0	0.0	p-Hexylbenzaldehyde diethyl acetal	p-Hexylbenzaldehyde diethyl acetal [ C17H28O2, CAS ID=89511-01-3 ]	89511-01-3	[53.0,11.927][64.0,4.8693][69.0,61.5446][72.0,19.6496][73.0,11.0976][78.0,26.7465][79.0,44.8574][91.0,45.7157][92.0,4.9491][93.0,2.7908][103.0,64.1686][105.0,41.6949][106.0,7.8433][107.0,1.6464][117.0,66.3069][118.0,60.1083][119.0,28.2035][120.0,12.9294][133.0,17.0745][134.0,71.525][134.17,73.3425][135.0,10.0686][144.0,34.1088][145.0,63.4668][145.21,75.1898][146.0,46.4176][147.0,8.74][148.0,5.316…	2	FindByAMDIS
Phthalic acid, di(3-methylphenyl) ester	8.01396e-05	0.0152614	-1.0	0.0	1.0	down	-1.0	0.0	1.0	down	75130605	12875185	75130605	up	-1.0	0.0	1.0	down	-1.0	0.0	1.0	down	0.0	0.0	0.0	0.0	13053571	12696798	0.0	0.0	0.0	0.0	0.0	0.0	Phthalic acid, di(3-methylphenyl) ester	Phthalic acid, di(3-methylphenyl) ester [ C22H18O4, CAS ID=1000315-37-3 ]	1000315-37-3	[60.0,59.3016][73.0,25.8228][74.0,90.2827][239.0,999.0][239.45,999.0][240.0,171.2745][240.44,203.1747][271.44,22.7251][356.47,1.2883][409.77,4.4661][479.66,0.8609]	2	FindByAMDIS
Cyclohexylamine	6.1014e-07	9.27413e-06	-1.0	0.0	1.0	down	-1.0	0.0	1.0	down	6490655	12664148	6490655	up	-1.0	0.0	1.0	down	-1.0	0.0	1.0	down	0.0	0.0	0.0	0.0	12717162	126111355	0.0	0.0	0.0	0.0	0.0	0.0	Cyclohexylamine	Cyclohexylamine [ C6H13N, CAS ID=108-91-8 ]	108-91-8	[56.08,999.0][56.09,999.0][70.11,109.4164][98.13,16.8694][99.14,133.6354][213.4,6.7152][272.5,1.5032][314.64,0.6212][322.67,5.4441][356.47,6.1508][393.77,3.291][397.77,7.313][415.86,5.8731][423.86,1.6674][487.06,2.3812][490.96,2.4241][526.06,1.14][532.26,0.3817][540.16,1.5899][542.06,1.0286]	2	FindByAMDIS

## Sheet: Mean 1 day vs Adult - down
# Notes : DOWN - FC ([1 day] vs [Adult])
#Only down-regulated entities from parent entity list :
#Created from guided workflow step :Fold change analysis
#EntityList :Oneway ANOVA, p<0.05
#Interpretation :Condition
#Experiment :UFMG
#Fold-Change cut-off :2.0
#Pairing option :All conditions against control
#Condition Pairs :[Adult]
#Minimum number of pairs :1 out of 5 conditions
# Technology : MassHunterQual.IDENTIFIED_UNIDENTIFIED_COMPOUNDS.UFMG_2023_Feb_08_10_01_23
# Owner : gxuser
# Created On : Wed Feb 08 11:49:40 BRST 2023
Compound	FC ([1 day] vs [Adult])	Log FC ([1 day] vs [Adult])	FC (abs) ([1 day] vs [Adult])	Regulation ([1 day] vs [Adult])	[1 day](normalized)	[1 week](normalized)	[2 weeks](normalized)	[3 weeks](normalized)	[4 weeks](normalized)	[Adult](normalized)	Alignment Value	Annotations	CAS Number	CompositeSpectrum	Frequency	CompoundAlgo
n-Hexadecanoic acid	-143441.61	-17130104	143441.61	down	0.0	23779465	21126785	2122766	21716599	17130104	n-Hexadecanoic acid	n-Hexadecanoic acid [ C16H32O2, CAS ID=57-10-3 ]	57-10-3	[51.0,3.9808667][51.05,4.6036][52.0,4.0859][52.05,4.3406][52.06,3.4057][53.0,33.118134][53.02,51.9338][53.05,44.4396][53.07,45.705597][54.0,48.884003][54.06,54.4469][54.07,49.7876][54.08,52.9634][54.09,52.0317][55.0,595.3587][55.06,623.2429][55.08,659.95026][55.09,644.513][56.0,109.61774][56.06,141.4325][56.09,149.3475][57.0,596.7312][57.08,602.5624][57.1,659.38165][58.0,28.389025][58.08,31.9424]…	10	FindByAMDIS
Propanoic acid, 3-mercapto-, dodecyl ester	-14330563	-71629515	14330563	down	0.0	0.0	15425837	15669503	15391058	71629515	Propanoic acid, 3-mercapto-, dodecyl ester	Propanoic acid, 3-mercapto-, dodecyl ester [ C15H30O2S, CAS ID=6380-71-8 ]	6380-71-8	[50.0,35.3914][53.0,39.160965][53.07,17.5111][54.0,59.1811][54.08,97.0022][54.09,30.90305][55.0,647.9192][55.08,668.9702][55.09,412.1659][56.0,287.24426][56.09,231.06775][57.0,999.0][57.1,999.0][58.0,62.974262][59.0,53.15903][59.07,30.0464][60.0,198.97414][60.05,250.2116][60.06,102.929794][61.0,537.8728][61.05,644.7554][61.06,382.36734][62.0,22.5185][62.05,14.3228][62.06,22.1738][63.0,37.426403][…	7	FindByAMDIS
2-((8Z,11Z)-Heptadeca-8,11-dien-1-yl)-4,5-dihydrooxazole	-1553273	-72791677	1553273	down	0.0	0.0	19656773	20671022	20669044	72791677	2-((8Z,11Z)-Heptadeca-8,11-dien-1-yl)-4,5-dihydrooxazole	2-((8Z,11Z)-Heptadeca-8,11-dien-1-yl)-4,5-dihydrooxazole [ C20H35NO, CAS ID=220556-75-2 ]	220556-75-2	[50.0,2.17255][51.0,6.24028][52.0,5.93542][53.0,53.65398][54.0,72.229836][55.0,225.64055][56.0,26.263721][57.0,30.284359][60.0,23.949251][61.0,0.9827][62.0,0.36600003][63.0,2.171925][64.0,0.0216][65.0,43.647827][66.0,32.791428][67.0,232.50392][68.0,53.725246][69.0,66.621254][70.0,11.62826][71.0,7.9987][72.0,9.257843][73.0,5.768][74.0,4.4573][75.0,0.4765][76.0,5.3593][77.0,97.317154][78.0,51.67396…	7	FindByAMDIS
Dodecanamide, N-(2-hydroxyethyl)-	-18589386	-75383353	18589386	down	0.0	0.0	20379946	21666704	21273762	75383353	Dodecanamide, N-(2-hydroxyethyl)-	Dodecanamide, N-(2-hydroxyethyl)- [ C14H29NO2, CAS ID=142-78-9 ]	142-78-9	[51.04,1.3127][51.05,1.18155][52.03,1.9351][52.04,2.14955][52.05,1.9979][53.06,17.751375][53.07,16.7838][54.08,46.6084][54.09,41.6119][55.08,154.3074][55.09,142.47044][56.08,28.8425][56.09,25.597958][57.1,47.107666][58.08,1.9756][58.09,2.16885][62.06,0.062][64.06,0.1542][65.06,7.7648][65.07,7.2626][66.08,6.6571503][66.09,6.5069][67.08,122.5176][67.09,91.03827][68.09,57.5427][68.1,46.6392][68.11,4…	7	FindByAMDIS
Oxazole, 2-(8Z)-8-heptadecen-1-yl-4,5-dihydro-	-14891164	-72183127	14891164	down	0.0	0.0	19091707	19884682	1958825	72183127	Oxazole, 2-(8Z)-8-heptadecen-1-yl-4,5-dihydro-	Oxazole, 2-(8Z)-8-heptadecen-1-yl-4,5-dihydro- [ C20H37NO, CAS ID=34900-26-0 ]	34900-26-0	[51.0,2.60462][52.0,2.94315][53.0,33.0056][54.0,47.006298][55.0,214.64308][56.0,37.25987][57.0,55.1386][58.0,2.6073][63.0,0.4362][64.0,0.64030004][65.0,12.35068][66.0,8.19034][67.0,103.04679][68.0,29.811167][69.0,78.837425][70.0,19.480947][71.0,4.9371][72.0,4.4110503][76.0,0.084][77.0,14.35065][78.0,27.542566][79.0,110.79733][80.0,144.61954][81.0,56.424377][82.0,21.83108][83.0,31.040733][84.0,18.…	7	FindByAMDIS
Oxazole, 2-(3Z,6Z,9Z,12Z,15Z,18Z)-3,6,9,12,15,18-heneicosahexaen-1-yl-4,5-dihydro-	-2043378	-76748123	2043378	down	0.0	0.0	193613	2040474	19842009	76748123	Oxazole, 2-(3Z,6Z,9Z,12Z,15Z,18Z)-3,6,9,12,15,18-heneicosahexaen-1-yl-4,5-dihydro-	Oxazole, 2-(3Z,6Z,9Z,12Z,15Z,18Z)-3,6,9,12,15,18-heneicosahexaen-1-yl-4,5-dihydro- [ C24H35NO, CAS ID=623548-36-7 ]	623548-36-7	[50.0,2.2461333][51.0,15.829157][52.0,12.251757][53.0,67.914444][54.0,44.01293][55.0,111.11891][56.0,22.284552][57.0,20.952051][62.0,0.84734][63.0,4.8622003][64.0,0.9539001][65.0,78.35686][66.0,44.09913][67.0,219.50334][68.0,29.666813][69.0,47.565998][70.0,9.285483][72.0,10.192984][77.0,208.3062][78.0,71.5307][79.0,285.5163][80.0,66.14025][81.0,56.03192][82.0,34.149925][83.0,41.048233][84.0,18.49…	7	FindByAMDIS
2-((4Z,7Z,10Z,13Z)-Nonadeca-4,7,10,13-tetraen-1-yl)-4,5-dihydrooxazole	-21172586	-77260537	21172586	down	0.0	0.0	2012608	21204126	20611073	77260537	2-((4Z,7Z,10Z,13Z)-Nonadeca-4,7,10,13-tetraen-1-yl)-4,5-dihydrooxazole	2-((4Z,7Z,10Z,13Z)-Nonadeca-4,7,10,13-tetraen-1-yl)-4,5-dihydrooxazole [ C22H35NO, CAS ID=193156-19-3 ]	193156-19-3	[50.0,1.24402][51.0,8.556451][52.0,7.1561337][53.0,40.706215][54.0,34.384735][55.0,133.33524][56.0,26.153666][57.0,51.315357][58.0,3.8403][59.0,4.7326665][62.0,0.515025][63.0,2.9667332][64.0,0.30495][65.0,48.64599][66.0,26.551416][67.0,162.02286][68.0,28.2559][69.0,66.81176][70.0,10.554067][71.0,6.5506][72.0,7.488067][74.0,1.1601][75.0,7.352][77.0,128.0478][78.0,40.698444][79.0,191.9216][80.0,59.…	7	FindByAMDIS

## Sheet: Mean 1 day vs Adult - up
# Notes : UP - FC ([1 day] vs [Adult])
#Only up-regulated entities from parent entity list :
#Created from guided workflow step :Fold change analysis
#EntityList :Oneway ANOVA, p<0.05
#Interpretation :Condition
#Experiment :UFMG
#Fold-Change cut-off :2.0
#Pairing option :All conditions against control
#Condition Pairs :[Adult]
#Minimum number of pairs :1 out of 5 conditions
# Technology : MassHunterQual.IDENTIFIED_UNIDENTIFIED_COMPOUNDS.UFMG_2023_Feb_08_10_01_23
# Owner : gxuser
# Created On : Wed Feb 08 11:49:40 BRST 2023
Compound	FC ([1 day] vs [Adult])	Log FC ([1 day] vs [Adult])	FC (abs) ([1 day] vs [Adult])	Regulation ([1 day] vs [Adult])	[1 day](normalized)	[1 week](normalized)	[2 weeks](normalized)	[3 weeks](normalized)	[4 weeks](normalized)	[Adult](normalized)	Alignment Value	Annotations	CAS Number	CompositeSpectrum	Frequency	CompoundAlgo
Hexadecanoic acid, ethyl ester	415587.03	18664791	415587.03	up	18664791	18968906	15078169	8149514	0.0	0.0	Hexadecanoic acid, ethyl ester	Hexadecanoic acid, ethyl ester [ C18H36O2, CAS ID=628-97-7 ]	628-97-7	[53.0,11.50785][54.0,22.93894][55.0,505.40305][56.0,60.925076][57.0,374.86435][58.0,11.9187][59.0,18.0882][60.0,166.97217][61.0,166.96164][62.0,1.5319][65.0,9.2031][67.0,51.22304][69.0,322.6692][70.0,163.01212][71.0,256.4065][72.0,12.3831005][73.0,553.90686][74.0,25.8666][75.0,7.1567][76.0,0.5912][79.0,7.68745][81.0,39.896324][83.0,155.82036][84.0,33.625122][85.0,157.72005][87.0,54.6184][88.0,908…	7	FindByAMDIS
Methyl stearate	134269.39	17034771	134269.39	up	17034771	17766445	1601543	16788345	1651265	0.0	Methyl stearate	Methyl stearate [ C19H38O2, CAS ID=112-61-8 ]	112-61-8	[53.0,14.8749695][54.0,20.147976][55.0,250.37375][56.0,44.43583][57.0,164.38715][58.0,10.746229][59.0,85.505875][65.0,6.4754][66.0,5.1558][67.0,57.64744][68.0,20.77035][69.0,154.95332][70.0,24.696991][71.0,66.946014][72.0,8.665225][73.0,29.55074][74.0,999.0][75.0,203.36172][76.0,11.026844][79.0,6.1309][81.0,38.914925][82.0,16.547815][83.0,107.03428][84.0,33.272655][85.0,43.6845][87.0,793.31055][8…	10	FindByAMDIS
7-Hexadecenoic acid, methyl ester, (Z)-	80466.92	16296108	80466.92	up	16296108	15540025	0.0	0.0	0.0	0.0	7-Hexadecenoic acid, methyl ester, (Z)-	7-Hexadecenoic acid, methyl ester, (Z)- [ C17H32O2, CAS ID=56875-67-3 ]	56875-67-3	[51.0,10.702749][52.0,6.0045][53.0,116.74997][54.0,303.4048][55.0,958.36304][56.0,199.9885][57.0,396.70325][59.0,302.52344][65.0,46.888702][66.0,37.229767][67.0,555.38727][68.0,259.8647][69.0,609.38306][70.0,175.97462][71.0,305.5406][72.0,27.132767][73.0,98.804726][74.0,822.2934][75.0,102.081726][76.0,6.89005][77.0,72.98785][78.0,26.178133][79.0,190.34128][80.0,112.384705][81.0,459.8194][82.0,326…	4	FindByAMDIS
Tetradecanoic acid, ethyl ester	32711557	14997513	32711557	up	14997513	1497037	0.0	0.0	0.0	0.0	Tetradecanoic acid, ethyl ester	Tetradecanoic acid, ethyl ester [ C16H32O2, CAS ID=124-06-1 ]	124-06-1	[53.0,23.003569][54.0,25.943268][55.0,339.7364][56.0,68.05783][57.0,289.5044][58.0,16.6859][59.0,9.8239][60.0,80.970505][61.0,112.432175][62.0,4.9022][65.0,8.1023][66.0,5.0339][67.0,71.90087][68.0,26.507599][69.0,367.34756][70.0,252.60774][71.0,243.55963][72.0,13.440633][73.0,209.81349][74.0,26.927574][75.0,6.0368][77.0,23.3746][79.0,86.2795][80.0,110.4232][81.0,62.183][82.0,33.841568][83.0,227.8…	4	FindByAMDIS
Squalene	1957989.9	20900942	1957989.9	up	20900942	17879074	18989075	2014238	18613432	0.0	Squalene	Squalene [ C30H50, CAS ID=111-02-4 ]	111-02-4	[50.0,0.5628][51.0,2.997111][52.0,2.4181888][53.0,42.14667][53.08,38.5119][54.0,4.3440876][55.0,56.246452][55.09,88.4755][56.0,5.581575][57.0,31.81565][58.0,2.24225][62.0,0.16366667][63.0,0.68787503][64.0,0.39455][64.06,0.733][65.0,9.860534][65.08,11.7598][66.0,6.082689][66.1,11.6031][67.0,108.05489][67.1,98.9887][68.0,134.61787][68.11,134.1424][69.0,999.0][69.11,999.0][70.0,59.02278][70.12,65.05…	10	FindByAMDIS
Cholestanol	789600.3	19590763	789600.3	up	19590763	18474289	0.0	0.0	0.0	0.0	Cholestanol	Cholestanol [ C27H48O, CAS ID=80-97-7 ]	80-97-7	[51.0,2.4889][52.0,3.0183][53.0,55.236767][53.08,53.702][54.0,19.1414][54.1,26.0851][55.0,443.42355][55.09,428.4667][56.0,46.035202][56.1,56.5947][57.0,337.52435][57.11,367.2862][58.1,14.9485][65.0,28.926565][65.08,29.1982][66.0,23.87085][66.13,16.1249][67.0,361.86295][67.1,376.8043][68.0,106.32783][68.11,101.3381][69.0,261.3845][69.12,253.0751][70.0,56.0847][70.13,41.0738][71.0,153.8623][71.12,1…	4	FindByAMDIS
Tetradecanoic acid	1297909.5	20307758	1297909.5	up	20307758	18948364	16341156	18020523	18194427	0.0	Tetradecanoic acid	Tetradecanoic acid [ C14H28O2, CAS ID=544-63-8 ]	544-63-8	[51.0,5.18185][51.05,6.6807][52.0,5.2226][52.09,3.2925][53.0,58.32882][53.06,52.718903][53.07,74.0229][53.08,47.5353][54.0,52.317677][54.08,36.9752][54.09,56.328247][54.1,47.8324][55.0,695.08936][55.08,369.8835][55.09,721.20465][56.0,138.45183][56.09,154.47552][56.1,132.32845][57.0,700.29297][57.1,636.9885][57.11,559.0802][58.0,26.39624][58.09,37.0471][58.1,29.6387][59.0,48.60022][59.06,54.6296][…	10	FindByAMDIS
11-Octadecenoic acid, methyl ester	163067.88	17315113	163067.88	up	17315113	19569818	0.0	0.0	0.0	0.0	11-Octadecenoic acid, methyl ester	11-Octadecenoic acid, methyl ester [ C19H36O2, CAS ID=52380-33-3 ]	52380-33-3	[50.04,0.9367][51.04,8.3071][51.05,6.5915003][52.0,8.4264][52.08,10.2079][52.1,7.7367][53.0,78.0974][53.08,87.82617][54.0,191.7767][54.09,246.2738][54.1,203.28949][55.0,999.0][55.09,999.0][56.0,176.1471][56.1,211.22412][57.0,153.7][57.1,224.4637][57.11,185.67815][58.0,12.2063][58.08,15.0233][58.11,16.8187][59.0,199.3595][59.06,263.7908][59.1,236.20096][62.0,0.8114][63.04,1.1739][65.0,33.3528][65.…	4	FindByAMDIS
Pentadecanoic acid	259301.33	1798427	259301.33	up	1798427	17633251	6574982	0.0	0.0	0.0	Pentadecanoic acid	Pentadecanoic acid [ C15H30O2, CAS ID=1002-84-2 ]	1002-84-2	[51.05,4.3915][52.0,2.4661][52.09,2.7203][53.0,45.053402][53.06,43.1255][53.08,47.5012][54.0,43.266163][54.08,105.0625][54.1,47.1495][55.0,586.77386][55.08,605.3159][55.09,587.2221][56.0,129.8715][56.09,108.0959][56.1,125.702][57.0,559.34235][57.11,581.7868][58.0,24.1161][58.1,26.9698][59.0,44.148167][59.1,47.8386][60.0,777.5079][60.06,800.62384][61.0,172.16656][61.06,155.758][61.07,169.7404][62.…	5	FindByAMDIS
Dodecane, 4,6-dimethyl-	36321707	15148544	36321707	up	15148544	14551657	13237644	14500347	15454996	0.0	Dodecane, 4,6-dimethyl-	Dodecane, 4,6-dimethyl- [ C14H30, CAS ID=61141-72-8 ]	61141-72-8	[53.0,22.317581][53.08,24.52305][54.0,9.0529][55.0,227.17838][55.08,184.15875][55.09,212.79657][56.0,108.08966][56.09,90.3915][56.1,108.27297][57.0,883.8197][57.1,849.3533][57.11,912.2732][58.0,38.132523][58.1,39.8659][67.0,26.254][67.1,17.9824][68.0,28.947449][68.11,31.604866][69.0,219.78523][69.11,227.25352][69.12,213.94699][70.0,165.18805][70.11,161.8481][70.12,162.6847][70.13,156.29721][71.0,…	10	FindByAMDIS
1-Decanol, 2-hexyl-	59905086	15870391	59905086	up	15870391	16327816	15041206	15915325	16340523	0.0	1-Decanol, 2-hexyl-	1-Decanol, 2-hexyl- [ C16H34O, CAS ID=2425-77-6 ]	2425-77-6	[51.0,4.265][53.0,45.67435][53.06,42.18745][53.08,55.0848][54.0,18.789225][54.08,10.4802][54.1,12.129299][55.0,542.8809][55.08,529.41064][55.09,818.78265][56.0,133.34615][56.08,102.6617][56.09,121.6021][56.1,188.80144][57.0,608.46826][57.1,643.9063][57.11,861.6822][58.0,14.3038][58.1,51.0942][58.11,38.203][59.1,20.6782][64.0,2.1906][64.06,4.9927][65.0,8.067734][65.06,16.4008][65.08,11.2152][67.0,…	10	FindByAMDIS
Ethyl 9-hexadecenoate	499505.66	18930141	499505.66	up	18930141	1759415	0.0	0.0	0.0	0.0	Ethyl 9-hexadecenoate	Ethyl 9-hexadecenoate [ C18H34O2, CAS ID=54546-22-4 ]	54546-22-4	[50.0,4.6257][51.0,7.93545][52.0,8.2139][53.0,87.0856][53.08,21.1636][54.0,234.24474][54.09,78.8123][55.0,999.0][55.09,999.0][56.0,167.1436][57.0,149.93231][61.0,98.6944][64.0,5.13715][65.0,42.34245][66.0,26.766832][66.1,10.4703][67.0,337.7476][67.1,146.7803][68.0,224.5517][68.11,106.0356][69.0,747.39056][69.11,665.7046][70.0,260.55243][70.12,200.0785][71.0,123.4839][73.0,314.01315][74.0,22.0356]…	4	FindByAMDIS
2-Butanone, 4-(dimethylamino)-	7700356	12910709	7700356	up	12910709	12916723	0.0	0.0	0.0	0.0	2-Butanone, 4-(dimethylamino)-	2-Butanone, 4-(dimethylamino)- [ C6H13NO, CAS ID=2543-57-9 ]	2543-57-9	[58.0,999.0][58.1,999.0][58.11,999.0][72.0,136.8305][72.1,115.0634][72.12,133.1017][224.0,2.9586][279.5,8.4593][285.61,13.8982][331.65,7.7215][346.0,6.2032][362.77,5.2245][399.77,2.6352][414.86,0.2092][436.76,1.1687][445.96,1.4658][475.66,1.5807][485.06,0.6289][526.0,1.0557][528.16,0.3487][532.0,0.4173][540.0,0.1977]	4	FindByAMDIS
Undecane, 3,8-dimethyl-	18409262	14168144	18409262	up	14168144	13724159	13164879	14549733	15185221	0.0	Undecane, 3,8-dimethyl-	Undecane, 3,8-dimethyl- [ C13H28, CAS ID=17301-30-3 ]	17301-30-3	[53.0,24.8248][53.06,20.8828][54.0,3.7128][55.0,276.2361][55.08,191.4572][55.09,186.5579][56.0,110.61157][56.09,85.43346][56.1,114.71436][57.0,873.9677][57.1,906.6124][57.11,865.6333][58.0,32.2731][58.08,64.4219][58.09,57.2987][58.1,40.257][67.0,44.0961][67.09,30.2306][68.0,27.7155][69.0,241.74953][69.11,215.70964][69.12,278.99936][70.0,162.04527][70.11,195.97112][70.12,119.88315][70.13,183.53865…	10	FindByAMDIS
Octadecanoic acid	8907165	64768944	8907165	up	22499855	22629889	1814952	1891995	19316654	1602296	Octadecanoic acid	Octadecanoic acid [ C18H36O2, CAS ID=57-11-4 ]	57-11-4	[51.0,6.8315][52.0,5.114733][53.0,44.266884][53.02,40.5029][54.0,78.899925][54.06,57.7682][55.0,720.9774][55.06,708.5454][56.0,166.71997][56.06,170.8974][57.0,695.4024][57.08,745.0496][58.0,25.947][59.0,44.392612][59.06,46.387][60.0,757.035][60.06,741.3662][61.0,223.13048][61.06,251.434][62.0,8.299633][63.0,4.0036][64.0,1.2371334][65.0,11.49736][66.0,23.0723][67.0,131.51933][67.06,102.6947][68.0,…	12	FindByAMDIS
Methyl tetradecanoate	28167688	14781754	28167688	up	14781754	14576913	1292293	14759665	1402233	0.0	Methyl tetradecanoate	Methyl tetradecanoate [ C15H30O2, CAS ID=124-10-7 ]	124-10-7	[51.05,3.9142][53.0,17.8915][53.06,20.7894][53.07,19.40365][53.08,16.13115][54.0,22.726702][54.08,16.3726][54.09,20.02555][54.1,17.8295][55.0,196.27832][55.08,228.3951][55.09,244.77051][56.0,46.381447][56.09,38.00275][56.1,42.40695][57.1,111.2329][57.11,141.77759][58.09,17.5542][59.0,108.2984][59.06,102.1296][59.07,112.955][59.1,101.49866][60.0,19.0896][60.06,12.6154][61.07,3.6155][65.08,6.435000…	10	FindByAMDIS
(E)-9-Octadecenoic acid ethyl ester	3251133.0	21632511	3251133.0	up	21632511	19176838	0.0	77198663	0.0	0.0	(E)-9-Octadecenoic acid ethyl ester	(E)-9-Octadecenoic acid ethyl ester [ C20H38O2, CAS ID=6114-18-7 ]	6114-18-7	[50.0,3.3604][51.05,7.0205][52.09,7.1346][53.0,101.615][53.08,95.7619][54.0,199.12703][54.1,225.9075][55.0,999.0][55.09,999.0][56.0,171.2155][56.1,143.8666][57.0,279.3651][57.11,551.8748][58.0,0.8762][59.0,18.8163][61.0,60.088764][61.07,69.011][62.0,2.4524][62.05,2.0219][65.0,21.2017][65.08,35.835][66.0,9.2206][66.13,25.1385][67.0,358.4131][67.1,377.857][68.0,273.91266][68.11,230.396][69.0,717.44…	5	FindByAMDIS
9-Octadecenoic acid (Z)-, methyl ester	1617997.8	20625778	1617997.8	up	20625778	17915829	17481224	17659237	18049864	0.0	9-Octadecenoic acid (Z)-, methyl ester	9-Octadecenoic acid (Z)-, methyl ester [ C19H36O2, CAS ID=112-62-9 ]	112-62-9	[50.0,0.8983][50.03,1.8583][51.0,7.5944][51.04,7.2971497][51.05,8.92072][51.06,8.0794][52.0,7.7308][52.03,9.112][52.04,7.46415][52.05,9.557899][52.09,7.6303][52.1,8.3965][53.0,95.5127][53.06,106.881226][53.07,91.58795][53.08,94.9246][54.0,232.2131][54.08,249.59663][54.09,257.4751][54.1,232.42401][55.0,999.0][55.08,999.0][55.09,948.8623][56.0,220.9453][56.08,214.2965][56.09,205.35527][56.1,219.608…	10	FindByAMDIS
2(4H)-Benzofuranone, 5,6,7,7a-tetrahydro-4,4,7a-trimethyl-, (R)-	13334227	13702847	13334227	up	13702847	14825956	0.0	0.0	0.0	0.0	2(4H)-Benzofuranone, 5,6,7,7a-tetrahydro-4,4,7a-trimethyl-, (R)-	2(4H)-Benzofuranone, 5,6,7,7a-tetrahydro-4,4,7a-trimethyl-, (R)- [ C11H16O2, CAS ID=17092-92-1 ]	17092-92-1	[51.0,64.73823][51.05,62.1463][52.0,29.142466][53.0,68.11143][55.0,70.8289][62.0,7.7291665][63.0,21.450768][63.04,26.0368][64.0,8.01665][65.0,67.589][65.08,78.6356][66.0,41.7599][66.13,36.4588][67.0,308.33154][67.1,304.6071][68.0,22.05255][69.0,102.96][74.0,3.318][76.0,7.31365][77.0,99.16093][77.09,98.5536][78.0,24.195633][79.0,130.10646][79.11,96.58][80.0,23.777468][81.0,134.07635][81.13,94.532]…	4	FindByAMDIS
9,12-Octadecadienoic acid (Z,Z)-, methyl ester	519481.7	18986713	519481.7	up	18986713	20598728	18376183	1852921	18359764	0.0	9,12-Octadecadienoic acid (Z,Z)-, methyl ester	9,12-Octadecadienoic acid (Z,Z)-, methyl ester [ C19H34O2, CAS ID=112-63-0 ]	112-63-0	[50.0,0.81745][51.0,12.52607][52.0,12.73857][53.0,108.27323][54.0,315.41055][55.0,572.02374][56.0,44.85373][57.0,47.000614][58.0,3.7776][59.0,169.9074][60.0,3.5091][62.0,0.4903][63.0,3.3991876][64.0,1.70595][65.0,78.89623][66.0,76.97972][67.0,988.7217][68.0,404.5678][69.0,288.59125][70.0,21.614437][71.0,17.98055][72.0,5.7051334][73.0,21.243761][74.0,112.39221][75.0,10.41585][76.0,2.58015][77.0,15…	10	FindByAMDIS
Ketamine	24951262	4641041	24951262	up	17432018	18426544	19643154	2192931	23065258	127909775	Ketamine	Ketamine [ C13H16ClNO, CAS ID=6740-88-1 ]	6740-88-1	[50.0,7.2455397][50.02,17.7396][50.03,13.7573][50.05,13.64235][51.0,24.972385][51.04,31.359352][51.05,26.249][51.06,26.4021][52.0,7.203167][52.03,7.4314][52.05,8.174299][52.06,7.3048][53.0,5.77592][53.06,6.03225][53.07,5.70685][54.0,9.39935][54.08,9.89435][54.09,9.6828][55.0,12.5654][55.08,11.0069][55.09,12.8475][56.0,13.586325][56.09,12.706699][57.0,3.7006001][57.1,3.6225002][58.0,4.949333][58.0…	12	FindByAMDIS
Cholesta-4,6-dien-3-ol, (3.beta.)-	414546.06	18661173	414546.06	up	18661173	19061478	17195187	0.0	0.0	0.0	Cholesta-4,6-dien-3-ol, (3.beta.)-	Cholesta-4,6-dien-3-ol, (3.beta.)- [ C27H44O, CAS ID=14214-69-8 ]	14214-69-8	[51.0,6.1589503][52.0,4.9952][53.0,50.71058][55.0,268.62927][56.0,18.15625][57.0,283.09183][63.0,3.7493][64.0,6.4412][65.0,40.780815][66.0,24.60155][67.0,210.67609][68.0,15.497467][69.0,188.88637][71.0,117.84502][72.0,3.6531][76.0,4.385267][77.0,112.7122][78.0,29.312368][79.0,213.24878][80.0,45.503643][81.0,430.04172][82.0,37.58244][83.0,145.20842][84.0,17.6701][85.0,32.2718][89.0,10.321134][91.0…	6	FindByAMDIS
9-Octadecenoic acid, methyl ester, (E)-	1619022.8	20626692	1619022.8	up	20626692	18099804	17484795	17661598	1805194	0.0	9-Octadecenoic acid, methyl ester, (E)-	9-Octadecenoic acid, methyl ester, (E)- [ C19H36O2, CAS ID=1937-62-8 ]	1937-62-8	[50.0,0.8246][51.0,8.468733][52.0,8.545825][53.0,97.39092][54.0,233.68103][55.0,999.0][56.0,209.19629][57.0,302.6978][58.0,16.5388][59.0,245.91861][62.0,0.791][63.0,1.068625][64.0,0.72396666][65.0,43.97043][66.0,35.73229][67.0,487.5253][68.0,231.75508][69.0,725.1277][70.0,178.04889][71.0,119.76284][72.0,13.46622][73.0,54.78595][74.0,624.3502][75.0,80.82118][76.0,5.8537855][77.0,54.81504][78.0,26.…	10	FindByAMDIS
2,4-Di-tert-butylphenol	50715685	2342432	50715685	up	1621467	1694164	17675411	18481976	1854217	13872238	2,4-Di-tert-butylphenol	2,4-Di-tert-butylphenol [ C14H22O, CAS ID=96-76-4 ]	96-76-4	[50.0,2.3936][50.03,0.0214][50.05,2.2781][51.0,11.75848][51.04,12.4481][51.05,12.47865][51.06,12.8863][52.0,4.674375][52.03,5.2138][52.04,4.9495][52.05,5.5214][52.06,5.1584][52.08,4.1707][52.1,5.1601][53.0,9.247525][53.06,9.997666][53.07,9.998899][53.08,10.36065][54.0,1.0698][54.08,1.3204333][54.09,1.2723][54.1,0.851][55.0,15.04055][55.08,12.875834][55.09,15.291325][56.0,2.1997][56.08,2.2441][56.…	12	FindByAMDIS
2,4-Decadienal, (E,E)-	221764.8	1775867	221764.8	up	1775867	13976662	0.0	0.0	0.0	0.0	2,4-Decadienal, (E,E)-	2,4-Decadienal, (E,E)- [ C10H16O, CAS ID=25152-84-5 ]	25152-84-5	[50.0,10.87685][50.04,16.0796][51.0,31.615532][51.05,42.19][52.0,16.815834][52.1,22.4287][53.0,84.8567][53.08,100.2327][54.0,70.5994][54.1,91.5277][55.0,129.1839][55.09,151.2892][56.0,14.6956005][57.0,35.789][58.0,1.48105][61.0,0.8137][62.0,4.34025][62.04,5.4081][63.0,12.3893][63.04,17.9184][64.0,4.014][64.1,5.7062][65.0,66.855865][65.08,70.2128][66.0,66.60413][66.14,81.4568][67.0,165.94908][67.1…	4	FindByAMDIS
Hexadecanoic acid, methyl ester	761589.6	19538654	761589.6	up	19538654	19844105	18059471	18605669	1843136	0.0	Hexadecanoic acid, methyl ester	Hexadecanoic acid, methyl ester [ C17H34O2, CAS ID=112-39-0 ]	112-39-0	[51.0,1.9159501][52.0,1.26595][53.0,17.705822][54.0,18.415058][55.0,266.00092][56.0,48.603603][57.0,168.7962][58.0,11.81293][59.0,95.57408][60.0,4.12882][61.0,2.1888099][62.0,0.4712][63.0,1.02415][64.0,0.27506][65.0,4.13714][66.0,2.27405][67.0,32.94082][68.0,15.834831][69.0,156.72989][70.0,30.327621][71.0,82.66329][72.0,6.3636003][73.0,35.93393][74.0,999.0][75.0,173.69601][76.0,9.380229][77.0,3.5…	10	FindByAMDIS
Propyl pyruvate	210876.25	17686037	210876.25	up	17686037	0.0	0.0	0.0	0.0	0.0	Propyl pyruvate	Propyl pyruvate [ C6H10O3, CAS ID=1000431-41-8 ]	1000431-41-8	[50.0,0.0191][52.0,0.3074][61.07,138.4018][71.0,608.7485][71.12,637.2838][73.0,999.0][73.08,999.0][87.0,88.0464][101.14,95.7839][140.25,22.6762][141.22,15.342][510.96,2.4731]	2	FindByAMDIS
Cyclohexene, 3-(bromomethyl)-	7798061	129289	7798061	up	129289	0.0	0.0	0.0	0.0	0.0	Cyclohexene, 3-(bromomethyl)-	Cyclohexene, 3-(bromomethyl)- [ C7H11Br, CAS ID=34825-93-9 ]	34825-93-9	[51.0,64.8597][52.0,16.1759][53.0,75.69975][65.0,33.38495][66.0,58.7772][67.0,100.425095][77.0,58.6678][79.0,60.9208][80.0,10.8749][81.0,297.81885][82.0,47.0052][91.0,18.3005][93.0,12.8118][94.0,34.9343][95.0,999.0][96.0,72.09235][108.0,11.7561][123.0,8.4621][124.0,3.8115][151.0,14.6065][164.0,5.86][165.0,7.4323][166.0,58.878][167.0,10.6023][288.0,2.1395][328.0,0.3432][505.0,1.6899]	2	FindByAMDIS
2-Octenal, (E)-	14973579	138701315	14973579	up	138701315	0.0	0.0	0.0	0.0	0.0	2-Octenal, (E)-	2-Octenal, (E)- [ C8H14O, CAS ID=2548-87-0 ]	2548-87-0	[51.0,63.6814][52.0,33.4861][53.0,178.32596][54.0,57.0029][55.0,992.66296][56.0,305.4556][57.0,999.0][58.0,147.07071][62.0,13.6584][63.0,12.70115][65.0,31.24715][66.0,24.8872][67.0,259.7459][68.0,169.00229][69.0,476.33057][70.0,930.1421][77.0,37.5247][78.0,17.6909][79.0,100.113144][80.0,34.77885][82.0,337.95483][83.0,680.20337][84.0,193.92291][91.0,21.0024][93.0,127.58765][97.0,161.45305][98.0,10…	2	FindByAMDIS
trans-2-Nonenal	13225891	13691077	13225891	up	13691077	0.0	0.0	0.0	0.0	0.0	trans-2-Nonenal	trans-2-Nonenal [ C9H16O, CAS ID=1000431-02-6 ]	1000431-02-6	[51.0,78.5487][51.05,99.8271][52.0,27.0885][53.0,178.9106][53.08,178.0074][54.0,175.7971][54.1,144.2856][55.0,999.0][55.09,999.0][56.0,362.1588][56.1,315.5291][57.0,544.175][58.0,94.3566][58.1,103.8624][66.0,41.3523][66.13,23.8797][67.0,243.1551][67.1,227.2591][68.0,180.5269][68.11,157.0486][69.0,613.8549][69.12,576.594][70.0,957.6966][70.13,709.8224][72.0,127.1687][72.1,146.3958][77.0,52.0369][7…	2	FindByAMDIS
2-Sec-Butylcyclohexanone	17556041	1409968	17556041	up	1409968	0.0	0.0	0.0	0.0	0.0	2-Sec-Butylcyclohexanone	2-Sec-Butylcyclohexanone [ C10H18O, CAS ID=1000342-30-8 ]	1000342-30-8	[51.05,20.581799][52.09,11.2024][52.1,15.4419][53.08,100.5099][54.1,82.792][55.09,999.0][56.1,112.034805][59.1,6.917][65.08,15.786][66.13,8.7827][67.1,31.3519][69.12,100.6622][70.13,537.2517][73.08,22.8731][74.08,7.2619][79.11,25.1115][80.12,10.0802][81.13,66.4672][82.14,68.0317][83.14,717.8767][84.13,282.3813][84.14,247.7748][86.13,5.7824][93.14,11.8755][95.16,40.6221][97.16,236.02194][98.16,829…	2	FindByAMDIS
cis-11-Eicosenoic acid	2172714.8	21051067	2172714.8	up	21051067	0.0	0.0	0.0	0.0	0.0	cis-11-Eicosenoic acid	cis-11-Eicosenoic acid [ C20H38O2, CAS ID=5561-99-9 ]	5561-99-9	[51.0,8.1136][53.0,93.8474][54.0,207.6705][55.0,999.0][56.0,260.67194][57.0,313.7444][58.0,17.0902][59.0,27.833752][60.0,119.9657][61.0,12.3806][64.0,1.7785][67.0,585.0546][68.0,227.99686][69.0,801.2075][70.0,287.9479][71.0,153.75824][72.0,9.878799][73.0,114.1104][74.0,11.0493][81.0,486.34274][82.0,326.0108][83.0,646.45483][84.0,344.9453][85.0,88.171555][86.0,10.479601][87.0,46.2324][95.0,343.679…	2	FindByAMDIS
2-n-Heptylfuran	41552773	15342657	41552773	up	15342657	0.0	0.0	0.0	0.0	0.0	2-n-Heptylfuran	2-n-Heptylfuran [ C11H18O, CAS ID=3777-71-7 ]	3777-71-7	[51.0,17.7671][51.05,20.9038][52.1,15.4311][53.0,155.7838][53.08,165.2163][54.0,23.0649][54.1,23.4793][55.0,92.8002][55.09,114.4789][59.1,6.6234][60.06,47.8819][61.0,7.7755][61.06,3.3575][62.04,2.656][63.03,4.5176][65.0,23.3525][65.08,31.9523][66.0,19.4371][66.13,34.4453][67.0,56.1005][67.1,80.99][68.0,31.2578][68.11,38.4706][73.08,54.9457][74.08,6.6037][77.09,38.1745][78.1,10.3298][79.0,36.5574]…	2	FindByAMDIS
2-Pentene, 1-ethoxy-4,4-dimethyl-	66679766	16024961	66679766	up	16024961	0.0	0.0	0.0	0.0	0.0	2-Pentene, 1-ethoxy-4,4-dimethyl-	2-Pentene, 1-ethoxy-4,4-dimethyl- [ C9H18O, CAS ID=55702-60-8 ]	55702-60-8	[50.0,2.3663][51.0,25.5153][51.05,24.7525][52.0,13.6696][52.09,11.8325][53.0,94.8319][53.08,85.722][54.0,49.2567][54.1,42.3723][55.0,354.5017][55.09,333.8166][56.0,63.6071][56.1,65.0989][57.0,999.0][57.11,999.0][58.0,50.6216][58.1,53.0148][59.0,19.6742][59.1,31.3934][62.05,1.5806][63.0,5.1023][63.04,5.9505][64.06,1.3588][65.0,17.9285][65.08,20.0058][66.0,17.7676][66.13,16.794][67.0,196.1721][67.1…	2	FindByAMDIS
8-Methylene-3-oxatricyclo[5.2.0.0(2,4)]nonane	8560495	13063478	8560495	up	13063478	0.0	0.0	0.0	0.0	0.0	8-Methylene-3-oxatricyclo[5.2.0.0(2,4)]nonane	8-Methylene-3-oxatricyclo[5.2.0.0(2,4)]nonane [ C9H12O, CAS ID=1000211-14-3 ]	1000211-14-3	[51.0,91.579][51.05,84.9245][52.0,47.5977][52.09,76.6159][53.0,191.0045][53.08,273.033][54.0,182.7369][54.1,243.9749][63.0,37.8519][63.04,35.6424][65.0,231.5673][65.08,156.1262][66.0,237.376][66.13,174.2881][67.0,416.444][67.1,385.0918][68.0,235.2795][68.11,196.3847][76.0,17.0478][76.07,29.7][77.0,491.5665][77.09,466.1307][78.0,181.9228][78.1,182.6738][79.0,963.6468][79.11,970.8243][80.0,258.2062…	2	FindByAMDIS
Octadecanoic acid, 2,3-dihydroxypropyl ester	208399.33	17668991	208399.33	up	17668991	0.0	0.0	0.0	0.0	0.0	Octadecanoic acid, 2,3-dihydroxypropyl ester	Octadecanoic acid, 2,3-dihydroxypropyl ester [ C21H42O4, CAS ID=123-94-4 ]	123-94-4	[55.0,867.40027][56.0,231.75835][57.0,646.99976][58.0,102.94855][59.0,31.0596][60.0,55.96805][61.0,149.58875][62.0,2.8405][68.0,50.8862][69.0,540.6179][70.0,89.891][71.0,293.73877][72.0,28.7824][73.0,156.9678][74.0,671.2302][75.0,159.9144][76.0,12.6722][80.0,100.6972][81.0,181.9861][83.0,259.01865][84.0,639.53723][85.0,208.52014][86.0,21.2001][87.0,137.1973][88.0,22.51575][89.0,11.2515][90.0,3.64…	2	FindByAMDIS
Benzoic acid, 3,5-dimethyl-	9893906	13272325	9893906	up	13272325	0.0	0.0	0.0	0.0	0.0	Benzoic acid, 3,5-dimethyl-	Benzoic acid, 3,5-dimethyl- [ C9H10O2, CAS ID=499-06-9 ]	499-06-9	[51.0,328.4138][51.05,148.2967][62.0,35.9509][62.04,32.2169][63.0,75.289][64.0,28.3605][64.06,22.188][75.0,36.4664][76.07,30.6363][77.0,336.882][77.09,291.444][79.0,303.0046][79.11,172.8873][91.0,362.6386][91.12,378.6198][92.0,73.8737][98.16,24.4342][102.13,36.1236][103.0,155.3842][103.09,162.4499][104.0,98.5935][104.13,84.2698][105.0,999.0][105.15,999.0][106.0,497.3534][106.15,419.8451][107.16,6…	2	FindByAMDIS
(E)-Tetradec-2-enal	31755557	14954721	31755557	up	14954721	0.0	0.0	0.0	0.0	0.0	(E)-Tetradec-2-enal	(E)-Tetradec-2-enal [ C14H26O, CAS ID=51534-36-2 ]	51534-36-2	[53.0,137.35295][54.0,121.37805][55.0,642.20575][56.0,236.93039][57.0,707.94543][58.0,58.3155][65.0,37.6862][66.0,67.063][67.0,474.7428][68.0,256.8881][69.0,545.80383][70.0,982.30383][72.0,25.8244][77.0,89.86][79.0,289.35254][80.0,185.04625][81.0,477.5845][82.0,507.5508][83.0,952.80945][84.0,303.7012][91.0,81.0215][92.0,15.6352][93.0,210.39514][94.0,117.335846][95.0,329.7049][96.0,448.53705][97.0…	2	FindByAMDIS
Acetic acid, trifluoro-, anhydride	114480.69	16804745	114480.69	up	16804745	0.0	0.0	0.0	0.0	0.0	Acetic acid, trifluoro-, anhydride	Acetic acid, trifluoro-, anhydride [ C4F6O3, CAS ID=407-25-0 ]	407-25-0	[50.03,32.6442][69.0,999.0][69.12,999.0][83.0,91.1847][84.0,311.3764][97.0,611.5546][97.16,120.0349][111.0,84.1973][125.0,21.67][180.0,10.3105][210.39,2.0006][286.55,1.1454][394.0,0.3256][492.66,0.6971]	2	FindByAMDIS

## Sheet: Mean 1 week vs Adult - down
# Notes : DOWN - FC ([1 week] vs [Adult])
#Only down-regulated entities from parent entity list :
#Created from guided workflow step :Fold change analysis
#EntityList :Oneway ANOVA, p<0.05
#Interpretation :Condition
#Experiment :UFMG
#Fold-Change cut-off :2.0
#Pairing option :All conditions against control
#Condition Pairs :[Adult]
#Minimum number of pairs :1 out of 5 conditions
# Technology : MassHunterQual.IDENTIFIED_UNIDENTIFIED_COMPOUNDS.UFMG_2023_Feb_08_10_01_23
# Owner : gxuser
# Created On : Wed Feb 08 11:49:40 BRST 2023
Compound	FC ([1 week] vs [Adult])	Log FC ([1 week] vs [Adult])	FC (abs) ([1 week] vs [Adult])	Regulation ([1 week] vs [Adult])	[1 day](normalized)	[1 week](normalized)	[2 weeks](normalized)	[3 weeks](normalized)	[4 weeks](normalized)	[Adult](normalized)	Alignment Value	Annotations	CAS Number	CompositeSpectrum	Frequency	CompoundAlgo
Propanoic acid, 3-mercapto-, dodecyl ester	-14330563	-71629515	14330563	down	0.0	0.0	15425837	15669503	15391058	71629515	Propanoic acid, 3-mercapto-, dodecyl ester	Propanoic acid, 3-mercapto-, dodecyl ester [ C15H30O2S, CAS ID=6380-71-8 ]	6380-71-8	[50.0,35.3914][53.0,39.160965][53.07,17.5111][54.0,59.1811][54.08,97.0022][54.09,30.90305][55.0,647.9192][55.08,668.9702][55.09,412.1659][56.0,287.24426][56.09,231.06775][57.0,999.0][57.1,999.0][58.0,62.974262][59.0,53.15903][59.07,30.0464][60.0,198.97414][60.05,250.2116][60.06,102.929794][61.0,537.8728][61.05,644.7554][61.06,382.36734][62.0,22.5185][62.05,14.3228][62.06,22.1738][63.0,37.426403][…	7	FindByAMDIS
2-((8Z,11Z)-Heptadeca-8,11-dien-1-yl)-4,5-dihydrooxazole	-1553273	-72791677	1553273	down	0.0	0.0	19656773	20671022	20669044	72791677	2-((8Z,11Z)-Heptadeca-8,11-dien-1-yl)-4,5-dihydrooxazole	2-((8Z,11Z)-Heptadeca-8,11-dien-1-yl)-4,5-dihydrooxazole [ C20H35NO, CAS ID=220556-75-2 ]	220556-75-2	[50.0,2.17255][51.0,6.24028][52.0,5.93542][53.0,53.65398][54.0,72.229836][55.0,225.64055][56.0,26.263721][57.0,30.284359][60.0,23.949251][61.0,0.9827][62.0,0.36600003][63.0,2.171925][64.0,0.0216][65.0,43.647827][66.0,32.791428][67.0,232.50392][68.0,53.725246][69.0,66.621254][70.0,11.62826][71.0,7.9987][72.0,9.257843][73.0,5.768][74.0,4.4573][75.0,0.4765][76.0,5.3593][77.0,97.317154][78.0,51.67396…	7	FindByAMDIS
Dodecanamide, N-(2-hydroxyethyl)-	-18589386	-75383353	18589386	down	0.0	0.0	20379946	21666704	21273762	75383353	Dodecanamide, N-(2-hydroxyethyl)-	Dodecanamide, N-(2-hydroxyethyl)- [ C14H29NO2, CAS ID=142-78-9 ]	142-78-9	[51.04,1.3127][51.05,1.18155][52.03,1.9351][52.04,2.14955][52.05,1.9979][53.06,17.751375][53.07,16.7838][54.08,46.6084][54.09,41.6119][55.08,154.3074][55.09,142.47044][56.08,28.8425][56.09,25.597958][57.1,47.107666][58.08,1.9756][58.09,2.16885][62.06,0.062][64.06,0.1542][65.06,7.7648][65.07,7.2626][66.08,6.6571503][66.09,6.5069][67.08,122.5176][67.09,91.03827][68.09,57.5427][68.1,46.6392][68.11,4…	7	FindByAMDIS
Oxazole, 2-(8Z)-8-heptadecen-1-yl-4,5-dihydro-	-14891164	-72183127	14891164	down	0.0	0.0	19091707	19884682	1958825	72183127	Oxazole, 2-(8Z)-8-heptadecen-1-yl-4,5-dihydro-	Oxazole, 2-(8Z)-8-heptadecen-1-yl-4,5-dihydro- [ C20H37NO, CAS ID=34900-26-0 ]	34900-26-0	[51.0,2.60462][52.0,2.94315][53.0,33.0056][54.0,47.006298][55.0,214.64308][56.0,37.25987][57.0,55.1386][58.0,2.6073][63.0,0.4362][64.0,0.64030004][65.0,12.35068][66.0,8.19034][67.0,103.04679][68.0,29.811167][69.0,78.837425][70.0,19.480947][71.0,4.9371][72.0,4.4110503][76.0,0.084][77.0,14.35065][78.0,27.542566][79.0,110.79733][80.0,144.61954][81.0,56.424377][82.0,21.83108][83.0,31.040733][84.0,18.…	7	FindByAMDIS
Oxazole, 2-(3Z,6Z,9Z,12Z,15Z,18Z)-3,6,9,12,15,18-heneicosahexaen-1-yl-4,5-dihydro-	-2043378	-76748123	2043378	down	0.0	0.0	193613	2040474	19842009	76748123	Oxazole, 2-(3Z,6Z,9Z,12Z,15Z,18Z)-3,6,9,12,15,18-heneicosahexaen-1-yl-4,5-dihydro-	Oxazole, 2-(3Z,6Z,9Z,12Z,15Z,18Z)-3,6,9,12,15,18-heneicosahexaen-1-yl-4,5-dihydro- [ C24H35NO, CAS ID=623548-36-7 ]	623548-36-7	[50.0,2.2461333][51.0,15.829157][52.0,12.251757][53.0,67.914444][54.0,44.01293][55.0,111.11891][56.0,22.284552][57.0,20.952051][62.0,0.84734][63.0,4.8622003][64.0,0.9539001][65.0,78.35686][66.0,44.09913][67.0,219.50334][68.0,29.666813][69.0,47.565998][70.0,9.285483][72.0,10.192984][77.0,208.3062][78.0,71.5307][79.0,285.5163][80.0,66.14025][81.0,56.03192][82.0,34.149925][83.0,41.048233][84.0,18.49…	7	FindByAMDIS
2-((4Z,7Z,10Z,13Z)-Nonadeca-4,7,10,13-tetraen-1-yl)-4,5-dihydrooxazole	-21172586	-77260537	21172586	down	0.0	0.0	2012608	21204126	20611073	77260537	2-((4Z,7Z,10Z,13Z)-Nonadeca-4,7,10,13-tetraen-1-yl)-4,5-dihydrooxazole	2-((4Z,7Z,10Z,13Z)-Nonadeca-4,7,10,13-tetraen-1-yl)-4,5-dihydrooxazole [ C22H35NO, CAS ID=193156-19-3 ]	193156-19-3	[50.0,1.24402][51.0,8.556451][52.0,7.1561337][53.0,40.706215][54.0,34.384735][55.0,133.33524][56.0,26.153666][57.0,51.315357][58.0,3.8403][59.0,4.7326665][62.0,0.515025][63.0,2.9667332][64.0,0.30495][65.0,48.64599][66.0,26.551416][67.0,162.02286][68.0,28.2559][69.0,66.81176][70.0,10.554067][71.0,6.5506][72.0,7.488067][74.0,1.1601][75.0,7.352][77.0,128.0478][78.0,40.698444][79.0,191.9216][80.0,59.…	7	FindByAMDIS

## Sheet: Mean 1 week vs Adult - up
# Notes : UP - FC ([1 week] vs [Adult])
#Only up-regulated entities from parent entity list :
#Created from guided workflow step :Fold change analysis
#EntityList :Oneway ANOVA, p<0.05
#Interpretation :Condition
#Experiment :UFMG
#Fold-Change cut-off :2.0
#Pairing option :All conditions against control
#Condition Pairs :[Adult]
#Minimum number of pairs :1 out of 5 conditions
# Technology : MassHunterQual.IDENTIFIED_UNIDENTIFIED_COMPOUNDS.UFMG_2023_Feb_08_10_01_23
# Owner : gxuser
# Created On : Wed Feb 08 11:49:40 BRST 2023
Compound	FC ([1 week] vs [Adult])	Log FC ([1 week] vs [Adult])	FC (abs) ([1 week] vs [Adult])	Regulation ([1 week] vs [Adult])	[1 day](normalized)	[1 week](normalized)	[2 weeks](normalized)	[3 weeks](normalized)	[4 weeks](normalized)	[Adult](normalized)	Alignment Value	Annotations	CAS Number	CompositeSpectrum	Frequency	CompoundAlgo
Hexadecanoic acid, ethyl ester	513109.22	18968906	513109.22	up	18664791	18968906	15078169	8149514	0.0	0.0	Hexadecanoic acid, ethyl ester	Hexadecanoic acid, ethyl ester [ C18H36O2, CAS ID=628-97-7 ]	628-97-7	[53.0,11.50785][54.0,22.93894][55.0,505.40305][56.0,60.925076][57.0,374.86435][58.0,11.9187][59.0,18.0882][60.0,166.97217][61.0,166.96164][62.0,1.5319][65.0,9.2031][67.0,51.22304][69.0,322.6692][70.0,163.01212][71.0,256.4065][72.0,12.3831005][73.0,553.90686][74.0,25.8666][75.0,7.1567][76.0,0.5912][79.0,7.68745][81.0,39.896324][83.0,155.82036][84.0,33.625122][85.0,157.72005][87.0,54.6184][88.0,908…	7	FindByAMDIS
Methyl stearate	222963.06	17766445	222963.06	up	17034771	17766445	1601543	16788345	1651265	0.0	Methyl stearate	Methyl stearate [ C19H38O2, CAS ID=112-61-8 ]	112-61-8	[53.0,14.8749695][54.0,20.147976][55.0,250.37375][56.0,44.43583][57.0,164.38715][58.0,10.746229][59.0,85.505875][65.0,6.4754][66.0,5.1558][67.0,57.64744][68.0,20.77035][69.0,154.95332][70.0,24.696991][71.0,66.946014][72.0,8.665225][73.0,29.55074][74.0,999.0][75.0,203.36172][76.0,11.026844][79.0,6.1309][81.0,38.914925][82.0,16.547815][83.0,107.03428][84.0,33.272655][85.0,43.6845][87.0,793.31055][8…	10	FindByAMDIS
7-Hexadecenoic acid, methyl ester, (Z)-	47644.59	15540025	47644.59	up	16296108	15540025	0.0	0.0	0.0	0.0	7-Hexadecenoic acid, methyl ester, (Z)-	7-Hexadecenoic acid, methyl ester, (Z)- [ C17H32O2, CAS ID=56875-67-3 ]	56875-67-3	[51.0,10.702749][52.0,6.0045][53.0,116.74997][54.0,303.4048][55.0,958.36304][56.0,199.9885][57.0,396.70325][59.0,302.52344][65.0,46.888702][66.0,37.229767][67.0,555.38727][68.0,259.8647][69.0,609.38306][70.0,175.97462][71.0,305.5406][72.0,27.132767][73.0,98.804726][74.0,822.2934][75.0,102.081726][76.0,6.89005][77.0,72.98785][78.0,26.178133][79.0,190.34128][80.0,112.384705][81.0,459.8194][82.0,326…	4	FindByAMDIS
Tetradecanoic acid, ethyl ester	32101883	1497037	32101883	up	14997513	1497037	0.0	0.0	0.0	0.0	Tetradecanoic acid, ethyl ester	Tetradecanoic acid, ethyl ester [ C16H32O2, CAS ID=124-06-1 ]	124-06-1	[53.0,23.003569][54.0,25.943268][55.0,339.7364][56.0,68.05783][57.0,289.5044][58.0,16.6859][59.0,9.8239][60.0,80.970505][61.0,112.432175][62.0,4.9022][65.0,8.1023][66.0,5.0339][67.0,71.90087][68.0,26.507599][69.0,367.34756][70.0,252.60774][71.0,243.55963][72.0,13.440633][73.0,209.81349][74.0,26.927574][75.0,6.0368][77.0,23.3746][79.0,86.2795][80.0,110.4232][81.0,62.183][82.0,33.841568][83.0,227.8…	4	FindByAMDIS
Squalene	241066.9	17879074	241066.9	up	20900942	17879074	18989075	2014238	18613432	0.0	Squalene	Squalene [ C30H50, CAS ID=111-02-4 ]	111-02-4	[50.0,0.5628][51.0,2.997111][52.0,2.4181888][53.0,42.14667][53.08,38.5119][54.0,4.3440876][55.0,56.246452][55.09,88.4755][56.0,5.581575][57.0,31.81565][58.0,2.24225][62.0,0.16366667][63.0,0.68787503][64.0,0.39455][64.06,0.733][65.0,9.860534][65.08,11.7598][66.0,6.082689][66.1,11.6031][67.0,108.05489][67.1,98.9887][68.0,134.61787][68.11,134.1424][69.0,999.0][69.11,999.0][70.0,59.02278][70.12,65.05…	10	FindByAMDIS
Cyclohexanol, 2,6-dimethyl-	20714332	14338342	20714332	up	0.0	14338342	0.0	0.0	0.0	0.0	Cyclohexanol, 2,6-dimethyl-	Cyclohexanol, 2,6-dimethyl- [ C8H16O, CAS ID=5337-72-4 ]	5337-72-4	[51.0,16.74225][52.0,3.871][53.0,54.38805][54.0,27.29755][55.0,204.93304][56.0,61.81435][57.0,149.1602][58.0,341.4332][59.0,53.36965][66.0,9.342][67.0,59.872803][68.0,72.64685][69.0,144.9667][70.0,100.52575][71.0,999.0][72.0,92.43345][77.0,11.534][81.0,44.164803][82.0,15.9461][84.0,125.027405][85.0,202.3806][86.0,28.07045][87.0,12.5486][88.0,9.3882][93.0,11.2867][94.0,5.0438][95.0,606.0333][96.0,…	2	FindByAMDIS
Cholestanol	364179.2	18474289	364179.2	up	19590763	18474289	0.0	0.0	0.0	0.0	Cholestanol	Cholestanol [ C27H48O, CAS ID=80-97-7 ]	80-97-7	[51.0,2.4889][52.0,3.0183][53.0,55.236767][53.08,53.702][54.0,19.1414][54.1,26.0851][55.0,443.42355][55.09,428.4667][56.0,46.035202][56.1,56.5947][57.0,337.52435][57.11,367.2862][58.1,14.9485][65.0,28.926565][65.08,29.1982][66.0,23.87085][66.13,16.1249][67.0,361.86295][67.1,376.8043][68.0,106.32783][68.11,101.3381][69.0,261.3845][69.12,253.0751][70.0,56.0847][70.13,41.0738][71.0,153.8623][71.12,1…	4	FindByAMDIS
Tetradecanoic acid	505854.97	18948364	505854.97	up	20307758	18948364	16341156	18020523	18194427	0.0	Tetradecanoic acid	Tetradecanoic acid [ C14H28O2, CAS ID=544-63-8 ]	544-63-8	[51.0,5.18185][51.05,6.6807][52.0,5.2226][52.09,3.2925][53.0,58.32882][53.06,52.718903][53.07,74.0229][53.08,47.5353][54.0,52.317677][54.08,36.9752][54.09,56.328247][54.1,47.8324][55.0,695.08936][55.08,369.8835][55.09,721.20465][56.0,138.45183][56.09,154.47552][56.1,132.32845][57.0,700.29297][57.1,636.9885][57.11,559.0802][58.0,26.39624][58.09,37.0471][58.1,29.6387][59.0,48.60022][59.06,54.6296][…	10	FindByAMDIS
11-Octadecenoic acid, methyl ester	778220.0	19569818	778220.0	up	17315113	19569818	0.0	0.0	0.0	0.0	11-Octadecenoic acid, methyl ester	11-Octadecenoic acid, methyl ester [ C19H36O2, CAS ID=52380-33-3 ]	52380-33-3	[50.04,0.9367][51.04,8.3071][51.05,6.5915003][52.0,8.4264][52.08,10.2079][52.1,7.7367][53.0,78.0974][53.08,87.82617][54.0,191.7767][54.09,246.2738][54.1,203.28949][55.0,999.0][55.09,999.0][56.0,176.1471][56.1,211.22412][57.0,153.7][57.1,224.4637][57.11,185.67815][58.0,12.2063][58.08,15.0233][58.11,16.8187][59.0,199.3595][59.06,263.7908][59.1,236.20096][62.0,0.8114][63.04,1.1739][65.0,33.3528][65.…	4	FindByAMDIS
Pentadecanoic acid	203300.08	17633251	203300.08	up	1798427	17633251	6574982	0.0	0.0	0.0	Pentadecanoic acid	Pentadecanoic acid [ C15H30O2, CAS ID=1002-84-2 ]	1002-84-2	[51.05,4.3915][52.0,2.4661][52.09,2.7203][53.0,45.053402][53.06,43.1255][53.08,47.5012][54.0,43.266163][54.08,105.0625][54.1,47.1495][55.0,586.77386][55.08,605.3159][55.09,587.2221][56.0,129.8715][56.09,108.0959][56.1,125.702][57.0,559.34235][57.11,581.7868][58.0,24.1161][58.1,26.9698][59.0,44.148167][59.1,47.8386][60.0,777.5079][60.06,800.62384][61.0,172.16656][61.06,155.758][61.07,169.7404][62.…	5	FindByAMDIS
Dodecane, 4,6-dimethyl-	24015143	14551657	24015143	up	15148544	14551657	13237644	14500347	15454996	0.0	Dodecane, 4,6-dimethyl-	Dodecane, 4,6-dimethyl- [ C14H30, CAS ID=61141-72-8 ]	61141-72-8	[53.0,22.317581][53.08,24.52305][54.0,9.0529][55.0,227.17838][55.08,184.15875][55.09,212.79657][56.0,108.08966][56.09,90.3915][56.1,108.27297][57.0,883.8197][57.1,849.3533][57.11,912.2732][58.0,38.132523][58.1,39.8659][67.0,26.254][67.1,17.9824][68.0,28.947449][68.11,31.604866][69.0,219.78523][69.11,227.25352][69.12,213.94699][70.0,165.18805][70.11,161.8481][70.12,162.6847][70.13,156.29721][71.0,…	10	FindByAMDIS
1-Decanol, 2-hexyl-	82255016	16327816	82255016	up	15870391	16327816	15041206	15915325	16340523	0.0	1-Decanol, 2-hexyl-	1-Decanol, 2-hexyl- [ C16H34O, CAS ID=2425-77-6 ]	2425-77-6	[51.0,4.265][53.0,45.67435][53.06,42.18745][53.08,55.0848][54.0,18.789225][54.08,10.4802][54.1,12.129299][55.0,542.8809][55.08,529.41064][55.09,818.78265][56.0,133.34615][56.08,102.6617][56.09,121.6021][56.1,188.80144][57.0,608.46826][57.1,643.9063][57.11,861.6822][58.0,14.3038][58.1,51.0942][58.11,38.203][59.1,20.6782][64.0,2.1906][64.06,4.9927][65.0,8.067734][65.06,16.4008][65.08,11.2152][67.0,…	10	FindByAMDIS
Ethyl 9-hexadecenoate	197864.12	1759415	197864.12	up	18930141	1759415	0.0	0.0	0.0	0.0	Ethyl 9-hexadecenoate	Ethyl 9-hexadecenoate [ C18H34O2, CAS ID=54546-22-4 ]	54546-22-4	[50.0,4.6257][51.0,7.93545][52.0,8.2139][53.0,87.0856][53.08,21.1636][54.0,234.24474][54.09,78.8123][55.0,999.0][55.09,999.0][56.0,167.1436][57.0,149.93231][61.0,98.6944][64.0,5.13715][65.0,42.34245][66.0,26.766832][66.1,10.4703][67.0,337.7476][67.1,146.7803][68.0,224.5517][68.11,106.0356][69.0,747.39056][69.11,665.7046][70.0,260.55243][70.12,200.0785][71.0,123.4839][73.0,314.01315][74.0,22.0356]…	4	FindByAMDIS
n-Hexadecanoic acid	10038227	66493607	10038227	up	0.0	23779465	21126785	2122766	21716599	17130104	n-Hexadecanoic acid	n-Hexadecanoic acid [ C16H32O2, CAS ID=57-10-3 ]	57-10-3	[51.0,3.9808667][51.05,4.6036][52.0,4.0859][52.05,4.3406][52.06,3.4057][53.0,33.118134][53.02,51.9338][53.05,44.4396][53.07,45.705597][54.0,48.884003][54.06,54.4469][54.07,49.7876][54.08,52.9634][54.09,52.0317][55.0,595.3587][55.06,623.2429][55.08,659.95026][55.09,644.513][56.0,109.61774][56.06,141.4325][56.09,149.3475][57.0,596.7312][57.08,602.5624][57.1,659.38165][58.0,28.389025][58.08,31.9424]…	10	FindByAMDIS
2-Butanone, 4-(dimethylamino)-	77325215	12916723	77325215	up	12910709	12916723	0.0	0.0	0.0	0.0	2-Butanone, 4-(dimethylamino)-	2-Butanone, 4-(dimethylamino)- [ C6H13NO, CAS ID=2543-57-9 ]	2543-57-9	[58.0,999.0][58.1,999.0][58.11,999.0][72.0,136.8305][72.1,115.0634][72.12,133.1017][224.0,2.9586][279.5,8.4593][285.61,13.8982][331.65,7.7215][346.0,6.2032][362.77,5.2245][399.77,2.6352][414.86,0.2092][436.76,1.1687][445.96,1.4658][475.66,1.5807][485.06,0.6289][526.0,1.0557][528.16,0.3487][532.0,0.4173][540.0,0.1977]	4	FindByAMDIS
Undecane, 3,8-dimethyl-	13532673	13724159	13532673	up	14168144	13724159	13164879	14549733	15185221	0.0	Undecane, 3,8-dimethyl-	Undecane, 3,8-dimethyl- [ C13H28, CAS ID=17301-30-3 ]	17301-30-3	[53.0,24.8248][53.06,20.8828][54.0,3.7128][55.0,276.2361][55.08,191.4572][55.09,186.5579][56.0,110.61157][56.09,85.43346][56.1,114.71436][57.0,873.9677][57.1,906.6124][57.11,865.6333][58.0,32.2731][58.08,64.4219][58.09,57.2987][58.1,40.257][67.0,44.0961][67.09,30.2306][68.0,27.7155][69.0,241.74953][69.11,215.70964][69.12,278.99936][70.0,162.04527][70.11,195.97112][70.12,119.88315][70.13,183.53865…	10	FindByAMDIS
Octadecanoic acid	9747281	6606928	9747281	up	22499855	22629889	1814952	1891995	19316654	1602296	Octadecanoic acid	Octadecanoic acid [ C18H36O2, CAS ID=57-11-4 ]	57-11-4	[51.0,6.8315][52.0,5.114733][53.0,44.266884][53.02,40.5029][54.0,78.899925][54.06,57.7682][55.0,720.9774][55.06,708.5454][56.0,166.71997][56.06,170.8974][57.0,695.4024][57.08,745.0496][58.0,25.947][59.0,44.392612][59.06,46.387][60.0,757.035][60.06,741.3662][61.0,223.13048][61.06,251.434][62.0,8.299633][63.0,4.0036][64.0,1.2371334][65.0,11.49736][66.0,23.0723][67.0,131.51933][67.06,102.6947][68.0,…	12	FindByAMDIS
Linoleic acid ethyl ester	3981674.8	21924944	3981674.8	up	0.0	21924944	0.0	0.0	0.0	0.0	Linoleic acid ethyl ester	Linoleic acid ethyl ester [ C20H36O2, CAS ID=544-35-4 ]	544-35-4	[51.0,9.6281][52.0,9.29065][53.0,124.9974][54.0,296.8282][55.0,707.9164][56.0,82.1052][57.0,63.871][59.0,15.451][60.0,9.8402][61.0,25.5532][63.0,1.5443][65.0,79.2368][66.0,45.890297][67.0,999.0][68.0,433.09384][69.0,323.03134][70.0,69.2711][71.0,22.6359][73.0,45.2869][74.0,2.0633][75.0,1.77845][77.0,104.826904][78.0,34.59105][79.0,337.4332][80.0,212.55525][81.0,688.23285][82.0,320.68756][83.0,251…	2	FindByAMDIS
Methyl tetradecanoate	24439258	14576913	24439258	up	14781754	14576913	1292293	14759665	1402233	0.0	Methyl tetradecanoate	Methyl tetradecanoate [ C15H30O2, CAS ID=124-10-7 ]	124-10-7	[51.05,3.9142][53.0,17.8915][53.06,20.7894][53.07,19.40365][53.08,16.13115][54.0,22.726702][54.08,16.3726][54.09,20.02555][54.1,17.8295][55.0,196.27832][55.08,228.3951][55.09,244.77051][56.0,46.381447][56.09,38.00275][56.1,42.40695][57.1,111.2329][57.11,141.77759][58.09,17.5542][59.0,108.2984][59.06,102.1296][59.07,112.955][59.1,101.49866][60.0,19.0896][60.06,12.6154][61.07,3.6155][65.08,6.435000…	10	FindByAMDIS
(E)-9-Octadecenoic acid ethyl ester	592657.0	19176838	592657.0	up	21632511	19176838	0.0	77198663	0.0	0.0	(E)-9-Octadecenoic acid ethyl ester	(E)-9-Octadecenoic acid ethyl ester [ C20H38O2, CAS ID=6114-18-7 ]	6114-18-7	[50.0,3.3604][51.05,7.0205][52.09,7.1346][53.0,101.615][53.08,95.7619][54.0,199.12703][54.1,225.9075][55.0,999.0][55.09,999.0][56.0,171.2155][56.1,143.8666][57.0,279.3651][57.11,551.8748][58.0,0.8762][59.0,18.8163][61.0,60.088764][61.07,69.011][62.0,2.4524][62.05,2.0219][65.0,21.2017][65.08,35.835][66.0,9.2206][66.13,25.1385][67.0,358.4131][67.1,377.857][68.0,273.91266][68.11,230.396][69.0,717.44…	5	FindByAMDIS
9-Octadecenoic acid (Z)-, methyl ester	247287.31	17915829	247287.31	up	20625778	17915829	17481224	17659237	18049864	0.0	9-Octadecenoic acid (Z)-, methyl ester	9-Octadecenoic acid (Z)-, methyl ester [ C19H36O2, CAS ID=112-62-9 ]	112-62-9	[50.0,0.8983][50.03,1.8583][51.0,7.5944][51.04,7.2971497][51.05,8.92072][51.06,8.0794][52.0,7.7308][52.03,9.112][52.04,7.46415][52.05,9.557899][52.09,7.6303][52.1,8.3965][53.0,95.5127][53.06,106.881226][53.07,91.58795][53.08,94.9246][54.0,232.2131][54.08,249.59663][54.09,257.4751][54.1,232.42401][55.0,999.0][55.08,999.0][55.09,948.8623][56.0,220.9453][56.08,214.2965][56.09,205.35527][56.1,219.608…	10	FindByAMDIS
2(4H)-Benzofuranone, 5,6,7,7a-tetrahydro-4,4,7a-trimethyl-, (R)-	29044076	14825956	29044076	up	13702847	14825956	0.0	0.0	0.0	0.0	2(4H)-Benzofuranone, 5,6,7,7a-tetrahydro-4,4,7a-trimethyl-, (R)-	2(4H)-Benzofuranone, 5,6,7,7a-tetrahydro-4,4,7a-trimethyl-, (R)- [ C11H16O2, CAS ID=17092-92-1 ]	17092-92-1	[51.0,64.73823][51.05,62.1463][52.0,29.142466][53.0,68.11143][55.0,70.8289][62.0,7.7291665][63.0,21.450768][63.04,26.0368][64.0,8.01665][65.0,67.589][65.08,78.6356][66.0,41.7599][66.13,36.4588][67.0,308.33154][67.1,304.6071][68.0,22.05255][69.0,102.96][74.0,3.318][76.0,7.31365][77.0,99.16093][77.09,98.5536][78.0,24.195633][79.0,130.10646][79.11,96.58][80.0,23.777468][81.0,134.07635][81.13,94.532]…	4	FindByAMDIS
9,12-Octadecadienoic acid (Z,Z)-, methyl ester	1587943.5	20598728	1587943.5	up	18986713	20598728	18376183	1852921	18359764	0.0	9,12-Octadecadienoic acid (Z,Z)-, methyl ester	9,12-Octadecadienoic acid (Z,Z)-, methyl ester [ C19H34O2, CAS ID=112-63-0 ]	112-63-0	[50.0,0.81745][51.0,12.52607][52.0,12.73857][53.0,108.27323][54.0,315.41055][55.0,572.02374][56.0,44.85373][57.0,47.000614][58.0,3.7776][59.0,169.9074][60.0,3.5091][62.0,0.4903][63.0,3.3991876][64.0,1.70595][65.0,78.89623][66.0,76.97972][67.0,988.7217][68.0,404.5678][69.0,288.59125][70.0,21.614437][71.0,17.98055][72.0,5.7051334][73.0,21.243761][74.0,112.39221][75.0,10.41585][76.0,2.58015][77.0,15…	10	FindByAMDIS
Ketamine	4971353	56355667	4971353	up	17432018	18426544	19643154	2192931	23065258	127909775	Ketamine	Ketamine [ C13H16ClNO, CAS ID=6740-88-1 ]	6740-88-1	[50.0,7.2455397][50.02,17.7396][50.03,13.7573][50.05,13.64235][51.0,24.972385][51.04,31.359352][51.05,26.249][51.06,26.4021][52.0,7.203167][52.03,7.4314][52.05,8.174299][52.06,7.3048][53.0,5.77592][53.06,6.03225][53.07,5.70685][54.0,9.39935][54.08,9.89435][54.09,9.6828][55.0,12.5654][55.08,11.0069][55.09,12.8475][56.0,13.586325][56.09,12.706699][57.0,3.7006001][57.1,3.6225002][58.0,4.949333][58.0…	12	FindByAMDIS
Cholesta-4,6-dien-3-ol, (3.beta.)-	547112.4	19061478	547112.4	up	18661173	19061478	17195187	0.0	0.0	0.0	Cholesta-4,6-dien-3-ol, (3.beta.)-	Cholesta-4,6-dien-3-ol, (3.beta.)- [ C27H44O, CAS ID=14214-69-8 ]	14214-69-8	[51.0,6.1589503][52.0,4.9952][53.0,50.71058][55.0,268.62927][56.0,18.15625][57.0,283.09183][63.0,3.7493][64.0,6.4412][65.0,40.780815][66.0,24.60155][67.0,210.67609][68.0,15.497467][69.0,188.88637][71.0,117.84502][72.0,3.6531][76.0,4.385267][77.0,112.7122][78.0,29.312368][79.0,213.24878][80.0,45.503643][81.0,430.04172][82.0,37.58244][83.0,145.20842][84.0,17.6701][85.0,32.2718][89.0,10.321134][91.0…	6	FindByAMDIS
3-Buten-2-one, 4-(2,2,6-trimethyl-7-oxabicyclo[4.1.0]hept-1-yl)-	25738459	14651638	25738459	up	0.0	14651638	0.0	0.0	0.0	0.0	3-Buten-2-one, 4-(2,2,6-trimethyl-7-oxabicyclo[4.1.0]hept-1-yl)-	3-Buten-2-one, 4-(2,2,6-trimethyl-7-oxabicyclo[4.1.0]hept-1-yl)- [ C13H20O2, CAS ID=23267-57-4 ]	23267-57-4	[51.04,12.7772][51.05,13.4308][52.08,10.9347][52.1,5.4163][53.08,28.8123][54.09,0.9766][54.1,10.593][55.09,44.746][60.06,10.6377][62.04,0.7536][63.03,4.5339][63.04,7.3668][64.06,2.9964][64.1,3.2098][65.08,19.97905][66.14,7.1038][67.1,27.93975][69.11,30.8077][77.09,48.623352][78.1,10.316][78.11,14.9694][79.11,56.5442][80.12,10.684549][81.12,24.8204][81.13,23.5395][82.13,8.0665][91.12,64.8641][92.1…	2	FindByAMDIS
9-Octadecenoic acid, methyl ester, (E)-	280920.8	18099804	280920.8	up	20626692	18099804	17484795	17661598	1805194	0.0	9-Octadecenoic acid, methyl ester, (E)-	9-Octadecenoic acid, methyl ester, (E)- [ C19H36O2, CAS ID=1937-62-8 ]	1937-62-8	[50.0,0.8246][51.0,8.468733][52.0,8.545825][53.0,97.39092][54.0,233.68103][55.0,999.0][56.0,209.19629][57.0,302.6978][58.0,16.5388][59.0,245.91861][62.0,0.791][63.0,1.068625][64.0,0.72396666][65.0,43.97043][66.0,35.73229][67.0,487.5253][68.0,231.75508][69.0,725.1277][70.0,178.04889][71.0,119.76284][72.0,13.46622][73.0,54.78595][74.0,624.3502][75.0,80.82118][76.0,5.8537855][77.0,54.81504][78.0,26.…	10	FindByAMDIS
2,4-Di-tert-butylphenol	8394258	30694027	8394258	up	1621467	1694164	17675411	18481976	1854217	13872238	2,4-Di-tert-butylphenol	2,4-Di-tert-butylphenol [ C14H22O, CAS ID=96-76-4 ]	96-76-4	[50.0,2.3936][50.03,0.0214][50.05,2.2781][51.0,11.75848][51.04,12.4481][51.05,12.47865][51.06,12.8863][52.0,4.674375][52.03,5.2138][52.04,4.9495][52.05,5.5214][52.06,5.1584][52.08,4.1707][52.1,5.1601][53.0,9.247525][53.06,9.997666][53.07,9.998899][53.08,10.36065][54.0,1.0698][54.08,1.3204333][54.09,1.2723][54.1,0.851][55.0,15.04055][55.08,12.875834][55.09,15.291325][56.0,2.1997][56.08,2.2441][56.…	12	FindByAMDIS
2,4-Decadienal, (E,E)-	16121.09	13976662	16121.09	up	1775867	13976662	0.0	0.0	0.0	0.0	2,4-Decadienal, (E,E)-	2,4-Decadienal, (E,E)- [ C10H16O, CAS ID=25152-84-5 ]	25152-84-5	[50.0,10.87685][50.04,16.0796][51.0,31.615532][51.05,42.19][52.0,16.815834][52.1,22.4287][53.0,84.8567][53.08,100.2327][54.0,70.5994][54.1,91.5277][55.0,129.1839][55.09,151.2892][56.0,14.6956005][57.0,35.789][58.0,1.48105][61.0,0.8137][62.0,4.34025][62.04,5.4081][63.0,12.3893][63.04,17.9184][64.0,4.014][64.1,5.7062][65.0,66.855865][65.08,70.2128][66.0,66.60413][66.14,81.4568][67.0,165.94908][67.1…	4	FindByAMDIS
Benzoic acid, 4-(4-pentylcyclohexyl)-, 4'-cyano[1,1'-biphenyl]-4-yl ester	21604312	14399032	21604312	up	0.0	14399032	0.0	0.0	0.0	0.0	Benzoic acid, 4-(4-pentylcyclohexyl)-, 4'-cyano[1,1'-biphenyl]-4-yl ester	Benzoic acid, 4-(4-pentylcyclohexyl)-, 4'-cyano[1,1'-biphenyl]-4-yl ester [ C31H33NO2, CAS ID=82406-82-4 ]	82406-82-4	[170.27,7.272][184.31,1.0983][256.53,999.0][256.54,999.0][257.52,290.1744][257.54,140.5976][279.52,1.8637][294.58,0.9667][333.67,0.1953][355.47,0.0221][423.76,0.1181][488.96,0.1299]	2	FindByAMDIS
Hexadecanoic acid, methyl ester	941175.8	19844105	941175.8	up	19538654	19844105	18059471	18605669	1843136	0.0	Hexadecanoic acid, methyl ester	Hexadecanoic acid, methyl ester [ C17H34O2, CAS ID=112-39-0 ]	112-39-0	[51.0,1.9159501][52.0,1.26595][53.0,17.705822][54.0,18.415058][55.0,266.00092][56.0,48.603603][57.0,168.7962][58.0,11.81293][59.0,95.57408][60.0,4.12882][61.0,2.1888099][62.0,0.4712][63.0,1.02415][64.0,0.27506][65.0,4.13714][66.0,2.27405][67.0,32.94082][68.0,15.834831][69.0,156.72989][70.0,30.327621][71.0,82.66329][72.0,6.3636003][73.0,35.93393][74.0,999.0][75.0,173.69601][76.0,9.380229][77.0,3.5…	10	FindByAMDIS
DL-2,3-Butanediol	7860202	62964945	7860202	up	0.0	62964945	0.0	17029366	0.0	0.0	DL-2,3-Butanediol	DL-2,3-Butanediol [ C4H10O2, CAS ID=6982-25-8 ]	6982-25-8	[53.0,70.5944][55.0,645.8911][55.09,970.8864][57.0,999.0][57.1,999.0][58.0,0.6677][65.0,14.3681][67.0,48.8372][68.0,24.3075][72.0,88.4332][88.0,22.5844][97.0,187.3207][99.0,129.4128][109.0,71.0004][149.0,8.2728][157.0,37.7315][162.0,4.0771][171.0,6.095][199.0,3.6747][202.0,11.8203][222.0,27.6015][239.0,6.272][245.47,28.901][264.53,5.3931][335.67,2.3728][385.76,3.0664][398.77,19.1012][415.76,8.355…	3	FindByAMDIS

## Sheet: Mean 2 weeks vs Adult - up
# Notes : UP - FC ([2 weeks] vs [Adult])
#Only up-regulated entities from parent entity list :
#Created from guided workflow step :Fold change analysis
#EntityList :Oneway ANOVA, p<0.05
#Interpretation :Condition
#Experiment :UFMG
#Fold-Change cut-off :2.0
#Pairing option :All conditions against control
#Condition Pairs :[Adult]
#Minimum number of pairs :1 out of 5 conditions
# Technology : MassHunterQual.IDENTIFIED_UNIDENTIFIED_COMPOUNDS.UFMG_2023_Feb_08_10_01_23
# Owner : gxuser
# Created On : Wed Feb 08 11:49:40 BRST 2023
Compound	FC ([2 weeks] vs [Adult])	Log FC ([2 weeks] vs [Adult])	FC (abs) ([2 weeks] vs [Adult])	Regulation ([2 weeks] vs [Adult])	[1 day](normalized)	[1 week](normalized)	[2 weeks](normalized)	[3 weeks](normalized)	[4 weeks](normalized)	[Adult](normalized)	Alignment Value	Annotations	CAS Number	CompositeSpectrum	Frequency	CompoundAlgo
Hexadecanoic acid, ethyl ester	34592434	15078169	34592434	up	18664791	18968906	15078169	8149514	0.0	0.0	Hexadecanoic acid, ethyl ester	Hexadecanoic acid, ethyl ester [ C18H36O2, CAS ID=628-97-7 ]	628-97-7	[53.0,11.50785][54.0,22.93894][55.0,505.40305][56.0,60.925076][57.0,374.86435][58.0,11.9187][59.0,18.0882][60.0,166.97217][61.0,166.96164][62.0,1.5319][65.0,9.2031][67.0,51.22304][69.0,322.6692][70.0,163.01212][71.0,256.4065][72.0,12.3831005][73.0,553.90686][74.0,25.8666][75.0,7.1567][76.0,0.5912][79.0,7.68745][81.0,39.896324][83.0,155.82036][84.0,33.625122][85.0,157.72005][87.0,54.6184][88.0,908…	7	FindByAMDIS
Methyl stearate	66240.7	1601543	66240.7	up	17034771	17766445	1601543	16788345	1651265	0.0	Methyl stearate	Methyl stearate [ C19H38O2, CAS ID=112-61-8 ]	112-61-8	[53.0,14.8749695][54.0,20.147976][55.0,250.37375][56.0,44.43583][57.0,164.38715][58.0,10.746229][59.0,85.505875][65.0,6.4754][66.0,5.1558][67.0,57.64744][68.0,20.77035][69.0,154.95332][70.0,24.696991][71.0,66.946014][72.0,8.665225][73.0,29.55074][74.0,999.0][75.0,203.36172][76.0,11.026844][79.0,6.1309][81.0,38.914925][82.0,16.547815][83.0,107.03428][84.0,33.272655][85.0,43.6845][87.0,793.31055][8…	10	FindByAMDIS
Squalene	520332.66	18989075	520332.66	up	20900942	17879074	18989075	2014238	18613432	0.0	Squalene	Squalene [ C30H50, CAS ID=111-02-4 ]	111-02-4	[50.0,0.5628][51.0,2.997111][52.0,2.4181888][53.0,42.14667][53.08,38.5119][54.0,4.3440876][55.0,56.246452][55.09,88.4755][56.0,5.581575][57.0,31.81565][58.0,2.24225][62.0,0.16366667][63.0,0.68787503][64.0,0.39455][64.06,0.733][65.0,9.860534][65.08,11.7598][66.0,6.082689][66.1,11.6031][67.0,108.05489][67.1,98.9887][68.0,134.61787][68.11,134.1424][69.0,999.0][69.11,999.0][70.0,59.02278][70.12,65.05…	10	FindByAMDIS
Tetradecanoic acid	83019.12	16341156	83019.12	up	20307758	18948364	16341156	18020523	18194427	0.0	Tetradecanoic acid	Tetradecanoic acid [ C14H28O2, CAS ID=544-63-8 ]	544-63-8	[51.0,5.18185][51.05,6.6807][52.0,5.2226][52.09,3.2925][53.0,58.32882][53.06,52.718903][53.07,74.0229][53.08,47.5353][54.0,52.317677][54.08,36.9752][54.09,56.328247][54.1,47.8324][55.0,695.08936][55.08,369.8835][55.09,721.20465][56.0,138.45183][56.09,154.47552][56.1,132.32845][57.0,700.29297][57.1,636.9885][57.11,559.0802][58.0,26.39624][58.09,37.0471][58.1,29.6387][59.0,48.60022][59.06,54.6296][…	10	FindByAMDIS
Pentadecanoic acid	9533818	6574982	9533818	up	1798427	17633251	6574982	0.0	0.0	0.0	Pentadecanoic acid	Pentadecanoic acid [ C15H30O2, CAS ID=1002-84-2 ]	1002-84-2	[51.05,4.3915][52.0,2.4661][52.09,2.7203][53.0,45.053402][53.06,43.1255][53.08,47.5012][54.0,43.266163][54.08,105.0625][54.1,47.1495][55.0,586.77386][55.08,605.3159][55.09,587.2221][56.0,129.8715][56.09,108.0959][56.1,125.702][57.0,559.34235][57.11,581.7868][58.0,24.1161][58.1,26.9698][59.0,44.148167][59.1,47.8386][60.0,777.5079][60.06,800.62384][61.0,172.16656][61.06,155.758][61.07,169.7404][62.…	5	FindByAMDIS
Dodecane, 4,6-dimethyl-	9658907	13237644	9658907	up	15148544	14551657	13237644	14500347	15454996	0.0	Dodecane, 4,6-dimethyl-	Dodecane, 4,6-dimethyl- [ C14H30, CAS ID=61141-72-8 ]	61141-72-8	[53.0,22.317581][53.08,24.52305][54.0,9.0529][55.0,227.17838][55.08,184.15875][55.09,212.79657][56.0,108.08966][56.09,90.3915][56.1,108.27297][57.0,883.8197][57.1,849.3533][57.11,912.2732][58.0,38.132523][58.1,39.8659][67.0,26.254][67.1,17.9824][68.0,28.947449][68.11,31.604866][69.0,219.78523][69.11,227.25352][69.12,213.94699][70.0,165.18805][70.11,161.8481][70.12,162.6847][70.13,156.29721][71.0,…	10	FindByAMDIS
1-Decanol, 2-hexyl-	33717418	15041206	33717418	up	15870391	16327816	15041206	15915325	16340523	0.0	1-Decanol, 2-hexyl-	1-Decanol, 2-hexyl- [ C16H34O, CAS ID=2425-77-6 ]	2425-77-6	[51.0,4.265][53.0,45.67435][53.06,42.18745][53.08,55.0848][54.0,18.789225][54.08,10.4802][54.1,12.129299][55.0,542.8809][55.08,529.41064][55.09,818.78265][56.0,133.34615][56.08,102.6617][56.09,121.6021][56.1,188.80144][57.0,608.46826][57.1,643.9063][57.11,861.6822][58.0,14.3038][58.1,51.0942][58.11,38.203][59.1,20.6782][64.0,2.1906][64.06,4.9927][65.0,8.067734][65.06,16.4008][65.08,11.2152][67.0,…	10	FindByAMDIS
n-Hexadecanoic acid	15963236	39966812	15963236	up	0.0	23779465	21126785	2122766	21716599	17130104	n-Hexadecanoic acid	n-Hexadecanoic acid [ C16H32O2, CAS ID=57-10-3 ]	57-10-3	[51.0,3.9808667][51.05,4.6036][52.0,4.0859][52.05,4.3406][52.06,3.4057][53.0,33.118134][53.02,51.9338][53.05,44.4396][53.07,45.705597][54.0,48.884003][54.06,54.4469][54.07,49.7876][54.08,52.9634][54.09,52.0317][55.0,595.3587][55.06,623.2429][55.08,659.95026][55.09,644.513][56.0,109.61774][56.06,141.4325][56.09,149.3475][57.0,596.7312][57.08,602.5624][57.1,659.38165][58.0,28.389025][58.08,31.9424]…	10	FindByAMDIS
Undecane, 3,8-dimethyl-	9183821	13164879	9183821	up	14168144	13724159	13164879	14549733	15185221	0.0	Undecane, 3,8-dimethyl-	Undecane, 3,8-dimethyl- [ C13H28, CAS ID=17301-30-3 ]	17301-30-3	[53.0,24.8248][53.06,20.8828][54.0,3.7128][55.0,276.2361][55.08,191.4572][55.09,186.5579][56.0,110.61157][56.09,85.43346][56.1,114.71436][57.0,873.9677][57.1,906.6124][57.11,865.6333][58.0,32.2731][58.08,64.4219][58.09,57.2987][58.1,40.257][67.0,44.0961][67.09,30.2306][68.0,27.7155][69.0,241.74953][69.11,215.70964][69.12,278.99936][70.0,162.04527][70.11,195.97112][70.12,119.88315][70.13,183.53865…	10	FindByAMDIS
Octadecanoic acid	43667507	21265602	43667507	up	22499855	22629889	1814952	1891995	19316654	1602296	Octadecanoic acid	Octadecanoic acid [ C18H36O2, CAS ID=57-11-4 ]	57-11-4	[51.0,6.8315][52.0,5.114733][53.0,44.266884][53.02,40.5029][54.0,78.899925][54.06,57.7682][55.0,720.9774][55.06,708.5454][56.0,166.71997][56.06,170.8974][57.0,695.4024][57.08,745.0496][58.0,25.947][59.0,44.392612][59.06,46.387][60.0,757.035][60.06,741.3662][61.0,223.13048][61.06,251.434][62.0,8.299633][63.0,4.0036][64.0,1.2371334][65.0,11.49736][66.0,23.0723][67.0,131.51933][67.06,102.6947][68.0,…	12	FindByAMDIS
Methyl tetradecanoate	7765859	1292293	7765859	up	14781754	14576913	1292293	14759665	1402233	0.0	Methyl tetradecanoate	Methyl tetradecanoate [ C15H30O2, CAS ID=124-10-7 ]	124-10-7	[51.05,3.9142][53.0,17.8915][53.06,20.7894][53.07,19.40365][53.08,16.13115][54.0,22.726702][54.08,16.3726][54.09,20.02555][54.1,17.8295][55.0,196.27832][55.08,228.3951][55.09,244.77051][56.0,46.381447][56.09,38.00275][56.1,42.40695][57.1,111.2329][57.11,141.77759][58.09,17.5542][59.0,108.2984][59.06,102.1296][59.07,112.955][59.1,101.49866][60.0,19.0896][60.06,12.6154][61.07,3.6155][65.08,6.435000…	10	FindByAMDIS
9-Octadecenoic acid (Z)-, methyl ester	182967.02	17481224	182967.02	up	20625778	17915829	17481224	17659237	18049864	0.0	9-Octadecenoic acid (Z)-, methyl ester	9-Octadecenoic acid (Z)-, methyl ester [ C19H36O2, CAS ID=112-62-9 ]	112-62-9	[50.0,0.8983][50.03,1.8583][51.0,7.5944][51.04,7.2971497][51.05,8.92072][51.06,8.0794][52.0,7.7308][52.03,9.112][52.04,7.46415][52.05,9.557899][52.09,7.6303][52.1,8.3965][53.0,95.5127][53.06,106.881226][53.07,91.58795][53.08,94.9246][54.0,232.2131][54.08,249.59663][54.09,257.4751][54.1,232.42401][55.0,999.0][55.08,999.0][55.09,948.8623][56.0,220.9453][56.08,214.2965][56.09,205.35527][56.1,219.608…	10	FindByAMDIS
9,12-Octadecadienoic acid (Z,Z)-, methyl ester	340237.47	18376183	340237.47	up	18986713	20598728	18376183	1852921	18359764	0.0	9,12-Octadecadienoic acid (Z,Z)-, methyl ester	9,12-Octadecadienoic acid (Z,Z)-, methyl ester [ C19H34O2, CAS ID=112-63-0 ]	112-63-0	[50.0,0.81745][51.0,12.52607][52.0,12.73857][53.0,108.27323][54.0,315.41055][55.0,572.02374][56.0,44.85373][57.0,47.000614][58.0,3.7776][59.0,169.9074][60.0,3.5091][62.0,0.4903][63.0,3.3991876][64.0,1.70595][65.0,78.89623][66.0,76.97972][67.0,988.7217][68.0,404.5678][69.0,288.59125][70.0,21.614437][71.0,17.98055][72.0,5.7051334][73.0,21.243761][74.0,112.39221][75.0,10.41585][76.0,2.58015][77.0,15…	10	FindByAMDIS
Ketamine	11553424	68521767	11553424	up	17432018	18426544	19643154	2192931	23065258	127909775	Ketamine	Ketamine [ C13H16ClNO, CAS ID=6740-88-1 ]	6740-88-1	[50.0,7.2455397][50.02,17.7396][50.03,13.7573][50.05,13.64235][51.0,24.972385][51.04,31.359352][51.05,26.249][51.06,26.4021][52.0,7.203167][52.03,7.4314][52.05,8.174299][52.06,7.3048][53.0,5.77592][53.06,6.03225][53.07,5.70685][54.0,9.39935][54.08,9.89435][54.09,9.6828][55.0,12.5654][55.08,11.0069][55.09,12.8475][56.0,13.586325][56.09,12.706699][57.0,3.7006001][57.1,3.6225002][58.0,4.949333][58.0…	12	FindByAMDIS
Cholesta-4,6-dien-3-ol, (3.beta.)-	150060.69	17195187	150060.69	up	18661173	19061478	17195187	0.0	0.0	0.0	Cholesta-4,6-dien-3-ol, (3.beta.)-	Cholesta-4,6-dien-3-ol, (3.beta.)- [ C27H44O, CAS ID=14214-69-8 ]	14214-69-8	[51.0,6.1589503][52.0,4.9952][53.0,50.71058][55.0,268.62927][56.0,18.15625][57.0,283.09183][63.0,3.7493][64.0,6.4412][65.0,40.780815][66.0,24.60155][67.0,210.67609][68.0,15.497467][69.0,188.88637][71.0,117.84502][72.0,3.6531][76.0,4.385267][77.0,112.7122][78.0,29.312368][79.0,213.24878][80.0,45.503643][81.0,430.04172][82.0,37.58244][83.0,145.20842][84.0,17.6701][85.0,32.2718][89.0,10.321134][91.0…	6	FindByAMDIS
9-Octadecenoic acid, methyl ester, (E)-	183420.4	17484795	183420.4	up	20626692	18099804	17484795	17661598	1805194	0.0	9-Octadecenoic acid, methyl ester, (E)-	9-Octadecenoic acid, methyl ester, (E)- [ C19H36O2, CAS ID=1937-62-8 ]	1937-62-8	[50.0,0.8246][51.0,8.468733][52.0,8.545825][53.0,97.39092][54.0,233.68103][55.0,999.0][56.0,209.19629][57.0,302.6978][58.0,16.5388][59.0,245.91861][62.0,0.791][63.0,1.068625][64.0,0.72396666][65.0,43.97043][66.0,35.73229][67.0,487.5253][68.0,231.75508][69.0,725.1277][70.0,178.04889][71.0,119.76284][72.0,13.46622][73.0,54.78595][74.0,624.3502][75.0,80.82118][76.0,5.8537855][77.0,54.81504][78.0,26.…	10	FindByAMDIS
2,4-Di-tert-butylphenol	13959477	3803173	13959477	up	1621467	1694164	17675411	18481976	1854217	13872238	2,4-Di-tert-butylphenol	2,4-Di-tert-butylphenol [ C14H22O, CAS ID=96-76-4 ]	96-76-4	[50.0,2.3936][50.03,0.0214][50.05,2.2781][51.0,11.75848][51.04,12.4481][51.05,12.47865][51.06,12.8863][52.0,4.674375][52.03,5.2138][52.04,4.9495][52.05,5.5214][52.06,5.1584][52.08,4.1707][52.1,5.1601][53.0,9.247525][53.06,9.997666][53.07,9.998899][53.08,10.36065][54.0,1.0698][54.08,1.3204333][54.09,1.2723][54.1,0.851][55.0,15.04055][55.08,12.875834][55.09,15.291325][56.0,2.1997][56.08,2.2441][56.…	12	FindByAMDIS
Hexadecanoic acid, methyl ester	273175.97	18059471	273175.97	up	19538654	19844105	18059471	18605669	1843136	0.0	Hexadecanoic acid, methyl ester	Hexadecanoic acid, methyl ester [ C17H34O2, CAS ID=112-39-0 ]	112-39-0	[51.0,1.9159501][52.0,1.26595][53.0,17.705822][54.0,18.415058][55.0,266.00092][56.0,48.603603][57.0,168.7962][58.0,11.81293][59.0,95.57408][60.0,4.12882][61.0,2.1888099][62.0,0.4712][63.0,1.02415][64.0,0.27506][65.0,4.13714][66.0,2.27405][67.0,32.94082][68.0,15.834831][69.0,156.72989][70.0,30.327621][71.0,82.66329][72.0,6.3636003][73.0,35.93393][74.0,999.0][75.0,173.69601][76.0,9.380229][77.0,3.5…	10	FindByAMDIS
Propanoic acid, 3-mercapto-, dodecyl ester	3071682	8262885	3071682	up	0.0	0.0	15425837	15669503	15391058	71629515	Propanoic acid, 3-mercapto-, dodecyl ester	Propanoic acid, 3-mercapto-, dodecyl ester [ C15H30O2S, CAS ID=6380-71-8 ]	6380-71-8	[50.0,35.3914][53.0,39.160965][53.07,17.5111][54.0,59.1811][54.08,97.0022][54.09,30.90305][55.0,647.9192][55.08,668.9702][55.09,412.1659][56.0,287.24426][56.09,231.06775][57.0,999.0][57.1,999.0][58.0,62.974262][59.0,53.15903][59.07,30.0464][60.0,198.97414][60.05,250.2116][60.06,102.929794][61.0,537.8728][61.05,644.7554][61.06,382.36734][62.0,22.5185][62.05,14.3228][62.06,22.1738][63.0,37.426403][…	7	FindByAMDIS
2-((8Z,11Z)-Heptadeca-8,11-dien-1-yl)-4,5-dihydrooxazole	53214565	12377605	53214565	up	0.0	0.0	19656773	20671022	20669044	72791677	2-((8Z,11Z)-Heptadeca-8,11-dien-1-yl)-4,5-dihydrooxazole	2-((8Z,11Z)-Heptadeca-8,11-dien-1-yl)-4,5-dihydrooxazole [ C20H35NO, CAS ID=220556-75-2 ]	220556-75-2	[50.0,2.17255][51.0,6.24028][52.0,5.93542][53.0,53.65398][54.0,72.229836][55.0,225.64055][56.0,26.263721][57.0,30.284359][60.0,23.949251][61.0,0.9827][62.0,0.36600003][63.0,2.171925][64.0,0.0216][65.0,43.647827][66.0,32.791428][67.0,232.50392][68.0,53.725246][69.0,66.621254][70.0,11.62826][71.0,7.9987][72.0,9.257843][73.0,5.768][74.0,4.4573][75.0,0.4765][76.0,5.3593][77.0,97.317154][78.0,51.67396…	7	FindByAMDIS
Dodecanamide, N-(2-hydroxyethyl)-	7340232	1284161	7340232	up	0.0	0.0	20379946	21666704	21273762	75383353	Dodecanamide, N-(2-hydroxyethyl)-	Dodecanamide, N-(2-hydroxyethyl)- [ C14H29NO2, CAS ID=142-78-9 ]	142-78-9	[51.04,1.3127][51.05,1.18155][52.03,1.9351][52.04,2.14955][52.05,1.9979][53.06,17.751375][53.07,16.7838][54.08,46.6084][54.09,41.6119][55.08,154.3074][55.09,142.47044][56.08,28.8425][56.09,25.597958][57.1,47.107666][58.08,1.9756][58.09,2.16885][62.06,0.062][64.06,0.1542][65.06,7.7648][65.07,7.2626][66.08,6.6571503][66.09,6.5069][67.08,122.5176][67.09,91.03827][68.09,57.5427][68.1,46.6392][68.11,4…	7	FindByAMDIS
(Z)-2-(pentadec-8-en-1-yl)-4,5-dihydrooxazole	564352.6	19106237	564352.6	up	0.0	0.0	19106237	17846767	1868098	0.0	(Z)-2-(pentadec-8-en-1-yl)-4,5-dihydrooxazole	(Z)-2-(pentadec-8-en-1-yl)-4,5-dihydrooxazole [ C18H33NO, CAS ID=1000465-58-7 ]	1000465-58-7	[51.04,2.5381][51.05,2.56395][52.05,2.491][52.06,2.7532][53.0,35.4282][53.06,27.360468][53.07,26.2071][54.0,34.3938][54.08,47.767334][54.09,61.064796][55.0,161.3003][55.08,206.4163][55.09,274.09445][56.0,38.2835][56.08,37.8341][56.09,39.886574][57.1,54.031166][58.09,2.5766501][63.04,0.3133][64.06,0.7371][65.06,12.0997][65.07,13.5404][66.08,7.9551673][67.0,66.3272][67.08,117.8285][67.09,117.2294][…	6	FindByAMDIS
Hexadecanamide	22141151	77905865	22141151	up	0.0	0.0	77905865	1685104	17399952	0.0	Hexadecanamide	Hexadecanamide [ C16H33NO, CAS ID=629-54-9 ]	629-54-9	[51.05,4.1952][53.0,7.4308][53.06,9.653851][54.0,21.192][54.09,4.9369][55.0,210.68001][55.08,148.6063][55.09,156.3627][56.0,32.1309][56.08,31.0377][56.09,24.7518][57.0,138.1307][57.1,92.4635][58.0,15.474449][58.08,22.1702][59.0,999.0][59.07,999.0][60.0,125.26394][60.04,127.4554][60.06,122.3168][69.0,122.9683][69.11,39.9987][70.0,24.633][70.11,12.4663][71.0,56.88295][71.12,42.8417][72.0,528.9531][…	5	FindByAMDIS
Oxazole, 2-(8Z)-8-heptadecen-1-yl-4,5-dihydro-	37518696	11873394	37518696	up	0.0	0.0	19091707	19884682	1958825	72183127	Oxazole, 2-(8Z)-8-heptadecen-1-yl-4,5-dihydro-	Oxazole, 2-(8Z)-8-heptadecen-1-yl-4,5-dihydro- [ C20H37NO, CAS ID=34900-26-0 ]	34900-26-0	[51.0,2.60462][52.0,2.94315][53.0,33.0056][54.0,47.006298][55.0,214.64308][56.0,37.25987][57.0,55.1386][58.0,2.6073][63.0,0.4362][64.0,0.64030004][65.0,12.35068][66.0,8.19034][67.0,103.04679][68.0,29.811167][69.0,78.837425][70.0,19.480947][71.0,4.9371][72.0,4.4110503][76.0,0.084][77.0,14.35065][78.0,27.542566][79.0,110.79733][80.0,144.61954][81.0,56.424377][82.0,21.83108][83.0,31.040733][84.0,18.…	7	FindByAMDIS
Oxazole, 2-(3Z,6Z,9Z,12Z,15Z,18Z)-3,6,9,12,15,18-heneicosahexaen-1-yl-4,5-dihydro-	32959695	11686487	32959695	up	0.0	0.0	193613	2040474	19842009	76748123	Oxazole, 2-(3Z,6Z,9Z,12Z,15Z,18Z)-3,6,9,12,15,18-heneicosahexaen-1-yl-4,5-dihydro-	Oxazole, 2-(3Z,6Z,9Z,12Z,15Z,18Z)-3,6,9,12,15,18-heneicosahexaen-1-yl-4,5-dihydro- [ C24H35NO, CAS ID=623548-36-7 ]	623548-36-7	[50.0,2.2461333][51.0,15.829157][52.0,12.251757][53.0,67.914444][54.0,44.01293][55.0,111.11891][56.0,22.284552][57.0,20.952051][62.0,0.84734][63.0,4.8622003][64.0,0.9539001][65.0,78.35686][66.0,44.09913][67.0,219.50334][68.0,29.666813][69.0,47.565998][70.0,9.285483][72.0,10.192984][77.0,208.3062][78.0,71.5307][79.0,285.5163][80.0,66.14025][81.0,56.03192][82.0,34.149925][83.0,41.048233][84.0,18.49…	7	FindByAMDIS
2-((4Z,7Z,10Z,13Z)-Nonadeca-4,7,10,13-tetraen-1-yl)-4,5-dihydrooxazole	5404803	12400026	5404803	up	0.0	0.0	2012608	21204126	20611073	77260537	2-((4Z,7Z,10Z,13Z)-Nonadeca-4,7,10,13-tetraen-1-yl)-4,5-dihydrooxazole	2-((4Z,7Z,10Z,13Z)-Nonadeca-4,7,10,13-tetraen-1-yl)-4,5-dihydrooxazole [ C22H35NO, CAS ID=193156-19-3 ]	193156-19-3	[50.0,1.24402][51.0,8.556451][52.0,7.1561337][53.0,40.706215][54.0,34.384735][55.0,133.33524][56.0,26.153666][57.0,51.315357][58.0,3.8403][59.0,4.7326665][62.0,0.515025][63.0,2.9667332][64.0,0.30495][65.0,48.64599][66.0,26.551416][67.0,162.02286][68.0,28.2559][69.0,66.81176][70.0,10.554067][71.0,6.5506][72.0,7.488067][74.0,1.1601][75.0,7.352][77.0,128.0478][78.0,40.698444][79.0,191.9216][80.0,59.…	7	FindByAMDIS
Phthalic acid, di(3-methylphenyl) ester	75130605	12875185	75130605	up	0.0	0.0	12875185	0.0	0.0	0.0	Phthalic acid, di(3-methylphenyl) ester	Phthalic acid, di(3-methylphenyl) ester [ C22H18O4, CAS ID=1000315-37-3 ]	1000315-37-3	[60.0,59.3016][73.0,25.8228][74.0,90.2827][239.0,999.0][239.45,999.0][240.0,171.2745][240.44,203.1747][271.44,22.7251][356.47,1.2883][409.77,4.4661][479.66,0.8609]	2	FindByAMDIS
Cyclohexylamine	6490655	12664148	6490655	up	0.0	0.0	12664148	0.0	0.0	0.0	Cyclohexylamine	Cyclohexylamine [ C6H13N, CAS ID=108-91-8 ]	108-91-8	[56.08,999.0][56.09,999.0][70.11,109.4164][98.13,16.8694][99.14,133.6354][213.4,6.7152][272.5,1.5032][314.64,0.6212][322.67,5.4441][356.47,6.1508][393.77,3.291][397.77,7.313][415.86,5.8731][423.86,1.6674][487.06,2.3812][490.96,2.4241][526.06,1.14][532.26,0.3817][540.16,1.5899][542.06,1.0286]	2	FindByAMDIS

## Sheet: Mean 3 weeks vs Adult - up
# Notes : UP - FC ([3 weeks] vs [Adult])
#Only up-regulated entities from parent entity list :
#Created from guided workflow step :Fold change analysis
#EntityList :Oneway ANOVA, p<0.05
#Interpretation :Condition
#Experiment :UFMG
#Fold-Change cut-off :2.0
#Pairing option :All conditions against control
#Condition Pairs :[Adult]
#Minimum number of pairs :1 out of 5 conditions
# Technology : MassHunterQual.IDENTIFIED_UNIDENTIFIED_COMPOUNDS.UFMG_2023_Feb_08_10_01_23
# Owner : gxuser
# Created On : Wed Feb 08 11:49:40 BRST 2023
Compound	FC ([3 weeks] vs [Adult])	Log FC ([3 weeks] vs [Adult])	FC (abs) ([3 weeks] vs [Adult])	Regulation ([3 weeks] vs [Adult])	[1 day](normalized)	[1 week](normalized)	[2 weeks](normalized)	[3 weeks](normalized)	[4 weeks](normalized)	[Adult](normalized)	Alignment Value	Annotations	CAS Number	CompositeSpectrum	Frequency	CompoundAlgo
Hexadecanoic acid, ethyl ester	28395416	8149514	28395416	up	18664791	18968906	15078169	8149514	0.0	0.0	Hexadecanoic acid, ethyl ester	Hexadecanoic acid, ethyl ester [ C18H36O2, CAS ID=628-97-7 ]	628-97-7	[53.0,11.50785][54.0,22.93894][55.0,505.40305][56.0,60.925076][57.0,374.86435][58.0,11.9187][59.0,18.0882][60.0,166.97217][61.0,166.96164][62.0,1.5319][65.0,9.2031][67.0,51.22304][69.0,322.6692][70.0,163.01212][71.0,256.4065][72.0,12.3831005][73.0,553.90686][74.0,25.8666][75.0,7.1567][76.0,0.5912][79.0,7.68745][81.0,39.896324][83.0,155.82036][84.0,33.625122][85.0,157.72005][87.0,54.6184][88.0,908…	7	FindByAMDIS
Methyl stearate	113186734	16788345	113186734	up	17034771	17766445	1601543	16788345	1651265	0.0	Methyl stearate	Methyl stearate [ C19H38O2, CAS ID=112-61-8 ]	112-61-8	[53.0,14.8749695][54.0,20.147976][55.0,250.37375][56.0,44.43583][57.0,164.38715][58.0,10.746229][59.0,85.505875][65.0,6.4754][66.0,5.1558][67.0,57.64744][68.0,20.77035][69.0,154.95332][70.0,24.696991][71.0,66.946014][72.0,8.665225][73.0,29.55074][74.0,999.0][75.0,203.36172][76.0,11.026844][79.0,6.1309][81.0,38.914925][82.0,16.547815][83.0,107.03428][84.0,33.272655][85.0,43.6845][87.0,793.31055][8…	10	FindByAMDIS
Squalene	1157338.8	2014238	1157338.8	up	20900942	17879074	18989075	2014238	18613432	0.0	Squalene	Squalene [ C30H50, CAS ID=111-02-4 ]	111-02-4	[50.0,0.5628][51.0,2.997111][52.0,2.4181888][53.0,42.14667][53.08,38.5119][54.0,4.3440876][55.0,56.246452][55.09,88.4755][56.0,5.581575][57.0,31.81565][58.0,2.24225][62.0,0.16366667][63.0,0.68787503][64.0,0.39455][64.06,0.733][65.0,9.860534][65.08,11.7598][66.0,6.082689][66.1,11.6031][67.0,108.05489][67.1,98.9887][68.0,134.61787][68.11,134.1424][69.0,999.0][69.11,999.0][70.0,59.02278][70.12,65.05…	10	FindByAMDIS
Tetradecanoic acid	265899.78	18020523	265899.78	up	20307758	18948364	16341156	18020523	18194427	0.0	Tetradecanoic acid	Tetradecanoic acid [ C14H28O2, CAS ID=544-63-8 ]	544-63-8	[51.0,5.18185][51.05,6.6807][52.0,5.2226][52.09,3.2925][53.0,58.32882][53.06,52.718903][53.07,74.0229][53.08,47.5353][54.0,52.317677][54.08,36.9752][54.09,56.328247][54.1,47.8324][55.0,695.08936][55.08,369.8835][55.09,721.20465][56.0,138.45183][56.09,154.47552][56.1,132.32845][57.0,700.29297][57.1,636.9885][57.11,559.0802][58.0,26.39624][58.09,37.0471][58.1,29.6387][59.0,48.60022][59.06,54.6296][…	10	FindByAMDIS
Dodecane, 4,6-dimethyl-	23176.05	14500347	23176.05	up	15148544	14551657	13237644	14500347	15454996	0.0	Dodecane, 4,6-dimethyl-	Dodecane, 4,6-dimethyl- [ C14H30, CAS ID=61141-72-8 ]	61141-72-8	[53.0,22.317581][53.08,24.52305][54.0,9.0529][55.0,227.17838][55.08,184.15875][55.09,212.79657][56.0,108.08966][56.09,90.3915][56.1,108.27297][57.0,883.8197][57.1,849.3533][57.11,912.2732][58.0,38.132523][58.1,39.8659][67.0,26.254][67.1,17.9824][68.0,28.947449][68.11,31.604866][69.0,219.78523][69.11,227.25352][69.12,213.94699][70.0,165.18805][70.11,161.8481][70.12,162.6847][70.13,156.29721][71.0,…	10	FindByAMDIS
1-Decanol, 2-hexyl-	61800254	15915325	61800254	up	15870391	16327816	15041206	15915325	16340523	0.0	1-Decanol, 2-hexyl-	1-Decanol, 2-hexyl- [ C16H34O, CAS ID=2425-77-6 ]	2425-77-6	[51.0,4.265][53.0,45.67435][53.06,42.18745][53.08,55.0848][54.0,18.789225][54.08,10.4802][54.1,12.129299][55.0,542.8809][55.08,529.41064][55.09,818.78265][56.0,133.34615][56.08,102.6617][56.09,121.6021][56.1,188.80144][57.0,608.46826][57.1,643.9063][57.11,861.6822][58.0,14.3038][58.1,51.0942][58.11,38.203][59.1,20.6782][64.0,2.1906][64.06,4.9927][65.0,8.067734][65.06,16.4008][65.08,11.2152][67.0,…	10	FindByAMDIS
n-Hexadecanoic acid	17119339	4097555	17119339	up	0.0	23779465	21126785	2122766	21716599	17130104	n-Hexadecanoic acid	n-Hexadecanoic acid [ C16H32O2, CAS ID=57-10-3 ]	57-10-3	[51.0,3.9808667][51.05,4.6036][52.0,4.0859][52.05,4.3406][52.06,3.4057][53.0,33.118134][53.02,51.9338][53.05,44.4396][53.07,45.705597][54.0,48.884003][54.06,54.4469][54.07,49.7876][54.08,52.9634][54.09,52.0317][55.0,595.3587][55.06,623.2429][55.08,659.95026][55.09,644.513][56.0,109.61774][56.06,141.4325][56.09,149.3475][57.0,596.7312][57.08,602.5624][57.1,659.38165][58.0,28.389025][58.08,31.9424]…	10	FindByAMDIS
Undecane, 3,8-dimethyl-	23983145	14549733	23983145	up	14168144	13724159	13164879	14549733	15185221	0.0	Undecane, 3,8-dimethyl-	Undecane, 3,8-dimethyl- [ C13H28, CAS ID=17301-30-3 ]	17301-30-3	[53.0,24.8248][53.06,20.8828][54.0,3.7128][55.0,276.2361][55.08,191.4572][55.09,186.5579][56.0,110.61157][56.09,85.43346][56.1,114.71436][57.0,873.9677][57.1,906.6124][57.11,865.6333][58.0,32.2731][58.08,64.4219][58.09,57.2987][58.1,40.257][67.0,44.0961][67.09,30.2306][68.0,27.7155][69.0,241.74953][69.11,215.70964][69.12,278.99936][70.0,162.04527][70.11,195.97112][70.12,119.88315][70.13,183.53865…	10	FindByAMDIS
Octadecanoic acid	7448706	28969898	7448706	up	22499855	22629889	1814952	1891995	19316654	1602296	Octadecanoic acid	Octadecanoic acid [ C18H36O2, CAS ID=57-11-4 ]	57-11-4	[51.0,6.8315][52.0,5.114733][53.0,44.266884][53.02,40.5029][54.0,78.899925][54.06,57.7682][55.0,720.9774][55.06,708.5454][56.0,166.71997][56.06,170.8974][57.0,695.4024][57.08,745.0496][58.0,25.947][59.0,44.392612][59.06,46.387][60.0,757.035][60.06,741.3662][61.0,223.13048][61.06,251.434][62.0,8.299633][63.0,4.0036][64.0,1.2371334][65.0,11.49736][66.0,23.0723][67.0,131.51933][67.06,102.6947][68.0,…	12	FindByAMDIS
Methyl tetradecanoate	27739.7	14759665	27739.7	up	14781754	14576913	1292293	14759665	1402233	0.0	Methyl tetradecanoate	Methyl tetradecanoate [ C15H30O2, CAS ID=124-10-7 ]	124-10-7	[51.05,3.9142][53.0,17.8915][53.06,20.7894][53.07,19.40365][53.08,16.13115][54.0,22.726702][54.08,16.3726][54.09,20.02555][54.1,17.8295][55.0,196.27832][55.08,228.3951][55.09,244.77051][56.0,46.381447][56.09,38.00275][56.1,42.40695][57.1,111.2329][57.11,141.77759][58.09,17.5542][59.0,108.2984][59.06,102.1296][59.07,112.955][59.1,101.49866][60.0,19.0896][60.06,12.6154][61.07,3.6155][65.08,6.435000…	10	FindByAMDIS
(E)-9-Octadecenoic acid ethyl ester	21081976	77198663	21081976	up	21632511	19176838	0.0	77198663	0.0	0.0	(E)-9-Octadecenoic acid ethyl ester	(E)-9-Octadecenoic acid ethyl ester [ C20H38O2, CAS ID=6114-18-7 ]	6114-18-7	[50.0,3.3604][51.05,7.0205][52.09,7.1346][53.0,101.615][53.08,95.7619][54.0,199.12703][54.1,225.9075][55.0,999.0][55.09,999.0][56.0,171.2155][56.1,143.8666][57.0,279.3651][57.11,551.8748][58.0,0.8762][59.0,18.8163][61.0,60.088764][61.07,69.011][62.0,2.4524][62.05,2.0219][65.0,21.2017][65.08,35.835][66.0,9.2206][66.13,25.1385][67.0,358.4131][67.1,377.857][68.0,273.91266][68.11,230.396][69.0,717.44…	5	FindByAMDIS
9-Octadecenoic acid (Z)-, methyl ester	206995.08	17659237	206995.08	up	20625778	17915829	17481224	17659237	18049864	0.0	9-Octadecenoic acid (Z)-, methyl ester	9-Octadecenoic acid (Z)-, methyl ester [ C19H36O2, CAS ID=112-62-9 ]	112-62-9	[50.0,0.8983][50.03,1.8583][51.0,7.5944][51.04,7.2971497][51.05,8.92072][51.06,8.0794][52.0,7.7308][52.03,9.112][52.04,7.46415][52.05,9.557899][52.09,7.6303][52.1,8.3965][53.0,95.5127][53.06,106.881226][53.07,91.58795][53.08,94.9246][54.0,232.2131][54.08,249.59663][54.09,257.4751][54.1,232.42401][55.0,999.0][55.08,999.0][55.09,948.8623][56.0,220.9453][56.08,214.2965][56.09,205.35527][56.1,219.608…	10	FindByAMDIS
9,12-Octadecadienoic acid (Z,Z)-, methyl ester	378309.94	1852921	378309.94	up	18986713	20598728	18376183	1852921	18359764	0.0	9,12-Octadecadienoic acid (Z,Z)-, methyl ester	9,12-Octadecadienoic acid (Z,Z)-, methyl ester [ C19H34O2, CAS ID=112-63-0 ]	112-63-0	[50.0,0.81745][51.0,12.52607][52.0,12.73857][53.0,108.27323][54.0,315.41055][55.0,572.02374][56.0,44.85373][57.0,47.000614][58.0,3.7776][59.0,169.9074][60.0,3.5091][62.0,0.4903][63.0,3.3991876][64.0,1.70595][65.0,78.89623][66.0,76.97972][67.0,988.7217][68.0,404.5678][69.0,288.59125][70.0,21.614437][71.0,17.98055][72.0,5.7051334][73.0,21.243761][74.0,112.39221][75.0,10.41585][76.0,2.58015][77.0,15…	10	FindByAMDIS
Ketamine	5635237	9138332	5635237	up	17432018	18426544	19643154	2192931	23065258	127909775	Ketamine	Ketamine [ C13H16ClNO, CAS ID=6740-88-1 ]	6740-88-1	[50.0,7.2455397][50.02,17.7396][50.03,13.7573][50.05,13.64235][51.0,24.972385][51.04,31.359352][51.05,26.249][51.06,26.4021][52.0,7.203167][52.03,7.4314][52.05,8.174299][52.06,7.3048][53.0,5.77592][53.06,6.03225][53.07,5.70685][54.0,9.39935][54.08,9.89435][54.09,9.6828][55.0,12.5654][55.08,11.0069][55.09,12.8475][56.0,13.586325][56.09,12.706699][57.0,3.7006001][57.1,3.6225002][58.0,4.949333][58.0…	12	FindByAMDIS
9-Octadecenoic acid, methyl ester, (E)-	207334.14	17661598	207334.14	up	20626692	18099804	17484795	17661598	1805194	0.0	9-Octadecenoic acid, methyl ester, (E)-	9-Octadecenoic acid, methyl ester, (E)- [ C19H36O2, CAS ID=1937-62-8 ]	1937-62-8	[50.0,0.8246][51.0,8.468733][52.0,8.545825][53.0,97.39092][54.0,233.68103][55.0,999.0][56.0,209.19629][57.0,302.6978][58.0,16.5388][59.0,245.91861][62.0,0.791][63.0,1.068625][64.0,0.72396666][65.0,43.97043][66.0,35.73229][67.0,487.5253][68.0,231.75508][69.0,725.1277][70.0,178.04889][71.0,119.76284][72.0,13.46622][73.0,54.78595][74.0,624.3502][75.0,80.82118][76.0,5.8537855][77.0,54.81504][78.0,26.…	10	FindByAMDIS
2,4-Di-tert-butylphenol	24415703	46097374	24415703	up	1621467	1694164	17675411	18481976	1854217	13872238	2,4-Di-tert-butylphenol	2,4-Di-tert-butylphenol [ C14H22O, CAS ID=96-76-4 ]	96-76-4	[50.0,2.3936][50.03,0.0214][50.05,2.2781][51.0,11.75848][51.04,12.4481][51.05,12.47865][51.06,12.8863][52.0,4.674375][52.03,5.2138][52.04,4.9495][52.05,5.5214][52.06,5.1584][52.08,4.1707][52.1,5.1601][53.0,9.247525][53.06,9.997666][53.07,9.998899][53.08,10.36065][54.0,1.0698][54.08,1.3204333][54.09,1.2723][54.1,0.851][55.0,15.04055][55.08,12.875834][55.09,15.291325][56.0,2.1997][56.08,2.2441][56.…	12	FindByAMDIS
Hexadecanoic acid, methyl ester	398900.4	18605669	398900.4	up	19538654	19844105	18059471	18605669	1843136	0.0	Hexadecanoic acid, methyl ester	Hexadecanoic acid, methyl ester [ C17H34O2, CAS ID=112-39-0 ]	112-39-0	[51.0,1.9159501][52.0,1.26595][53.0,17.705822][54.0,18.415058][55.0,266.00092][56.0,48.603603][57.0,168.7962][58.0,11.81293][59.0,95.57408][60.0,4.12882][61.0,2.1888099][62.0,0.4712][63.0,1.02415][64.0,0.27506][65.0,4.13714][66.0,2.27405][67.0,32.94082][68.0,15.834831][69.0,156.72989][70.0,30.327621][71.0,82.66329][72.0,6.3636003][73.0,35.93393][74.0,999.0][75.0,173.69601][76.0,9.380229][77.0,3.5…	10	FindByAMDIS
Propanoic acid, 3-mercapto-, dodecyl ester	36368655	8506552	36368655	up	0.0	0.0	15425837	15669503	15391058	71629515	Propanoic acid, 3-mercapto-, dodecyl ester	Propanoic acid, 3-mercapto-, dodecyl ester [ C15H30O2S, CAS ID=6380-71-8 ]	6380-71-8	[50.0,35.3914][53.0,39.160965][53.07,17.5111][54.0,59.1811][54.08,97.0022][54.09,30.90305][55.0,647.9192][55.08,668.9702][55.09,412.1659][56.0,287.24426][56.09,231.06775][57.0,999.0][57.1,999.0][58.0,62.974262][59.0,53.15903][59.07,30.0464][60.0,198.97414][60.05,250.2116][60.06,102.929794][61.0,537.8728][61.05,644.7554][61.06,382.36734][62.0,22.5185][62.05,14.3228][62.06,22.1738][63.0,37.426403][…	7	FindByAMDIS
Cyclohexene, 3-ethenyl-4-(1-methylethenyl)-	101476.69	16630789	101476.69	up	0.0	0.0	0.0	16630789	0.0	0.0	Cyclohexene, 3-ethenyl-4-(1-methylethenyl)-	Cyclohexene, 3-ethenyl-4-(1-methylethenyl)- [ C11H16, CAS ID=61142-61-8 ]	61142-61-8	[51.05,25.795][53.0,112.0344][59.0,99.1092][59.07,2.1567][60.05,99.2307][62.06,1.7794][63.06,11.4932][66.0,86.5864][66.08,102.071][67.0,383.9427][74.0,94.0541][74.09,10.6469][77.0,432.1563][77.07,337.6251][78.0,188.2355][78.08,240.3444][79.0,999.0][79.1,999.0][80.0,361.0891][80.1,694.6157][81.0,276.8424][88.08,16.3472][89.06,5.2079][91.0,827.392][91.12,845.1524][92.0,218.9027][92.13,266.7543][93.…	2	FindByAMDIS
2-((8Z,11Z)-Heptadeca-8,11-dien-1-yl)-4,5-dihydrooxazole	10748556	13391855	10748556	up	0.0	0.0	19656773	20671022	20669044	72791677	2-((8Z,11Z)-Heptadeca-8,11-dien-1-yl)-4,5-dihydrooxazole	2-((8Z,11Z)-Heptadeca-8,11-dien-1-yl)-4,5-dihydrooxazole [ C20H35NO, CAS ID=220556-75-2 ]	220556-75-2	[50.0,2.17255][51.0,6.24028][52.0,5.93542][53.0,53.65398][54.0,72.229836][55.0,225.64055][56.0,26.263721][57.0,30.284359][60.0,23.949251][61.0,0.9827][62.0,0.36600003][63.0,2.171925][64.0,0.0216][65.0,43.647827][66.0,32.791428][67.0,232.50392][68.0,53.725246][69.0,66.621254][70.0,11.62826][71.0,7.9987][72.0,9.257843][73.0,5.768][74.0,4.4573][75.0,0.4765][76.0,5.3593][77.0,97.317154][78.0,51.67396…	7	FindByAMDIS
Dodecanamide, N-(2-hydroxyethyl)-	17908643	14128368	17908643	up	0.0	0.0	20379946	21666704	21273762	75383353	Dodecanamide, N-(2-hydroxyethyl)-	Dodecanamide, N-(2-hydroxyethyl)- [ C14H29NO2, CAS ID=142-78-9 ]	142-78-9	[51.04,1.3127][51.05,1.18155][52.03,1.9351][52.04,2.14955][52.05,1.9979][53.06,17.751375][53.07,16.7838][54.08,46.6084][54.09,41.6119][55.08,154.3074][55.09,142.47044][56.08,28.8425][56.09,25.597958][57.1,47.107666][58.08,1.9756][58.09,2.16885][62.06,0.062][64.06,0.1542][65.06,7.7648][65.07,7.2626][66.08,6.6571503][66.09,6.5069][67.08,122.5176][67.09,91.03827][68.09,57.5427][68.1,46.6392][68.11,4…	7	FindByAMDIS
(Z)-2-(pentadec-8-en-1-yl)-4,5-dihydrooxazole	235728.62	17846767	235728.62	up	0.0	0.0	19106237	17846767	1868098	0.0	(Z)-2-(pentadec-8-en-1-yl)-4,5-dihydrooxazole	(Z)-2-(pentadec-8-en-1-yl)-4,5-dihydrooxazole [ C18H33NO, CAS ID=1000465-58-7 ]	1000465-58-7	[51.04,2.5381][51.05,2.56395][52.05,2.491][52.06,2.7532][53.0,35.4282][53.06,27.360468][53.07,26.2071][54.0,34.3938][54.08,47.767334][54.09,61.064796][55.0,161.3003][55.08,206.4163][55.09,274.09445][56.0,38.2835][56.08,37.8341][56.09,39.886574][57.1,54.031166][58.09,2.5766501][63.04,0.3133][64.06,0.7371][65.06,12.0997][65.07,13.5404][66.08,7.9551673][67.0,66.3272][67.08,117.8285][67.09,117.2294][…	6	FindByAMDIS
Hexadecanamide	118213875	1685104	118213875	up	0.0	0.0	77905865	1685104	17399952	0.0	Hexadecanamide	Hexadecanamide [ C16H33NO, CAS ID=629-54-9 ]	629-54-9	[51.05,4.1952][53.0,7.4308][53.06,9.653851][54.0,21.192][54.09,4.9369][55.0,210.68001][55.08,148.6063][55.09,156.3627][56.0,32.1309][56.08,31.0377][56.09,24.7518][57.0,138.1307][57.1,92.4635][58.0,15.474449][58.08,22.1702][59.0,999.0][59.07,999.0][60.0,125.26394][60.04,127.4554][60.06,122.3168][69.0,122.9683][69.11,39.9987][70.0,24.633][70.11,12.4663][71.0,56.88295][71.12,42.8417][72.0,528.9531][…	5	FindByAMDIS
Oxazole, 2-(8Z)-8-heptadecen-1-yl-4,5-dihydro-	6500651	126663685	6500651	up	0.0	0.0	19091707	19884682	1958825	72183127	Oxazole, 2-(8Z)-8-heptadecen-1-yl-4,5-dihydro-	Oxazole, 2-(8Z)-8-heptadecen-1-yl-4,5-dihydro- [ C20H37NO, CAS ID=34900-26-0 ]	34900-26-0	[51.0,2.60462][52.0,2.94315][53.0,33.0056][54.0,47.006298][55.0,214.64308][56.0,37.25987][57.0,55.1386][58.0,2.6073][63.0,0.4362][64.0,0.64030004][65.0,12.35068][66.0,8.19034][67.0,103.04679][68.0,29.811167][69.0,78.837425][70.0,19.480947][71.0,4.9371][72.0,4.4110503][76.0,0.084][77.0,14.35065][78.0,27.542566][79.0,110.79733][80.0,144.61954][81.0,56.424377][82.0,21.83108][83.0,31.040733][84.0,18.…	7	FindByAMDIS
4H-Pyran-4-one, 3,5-diacetyltetrahydro-2,6-dimethyl-	12235819	13578823	12235819	up	0.0	0.0	0.0	13578823	0.0	0.0	4H-Pyran-4-one, 3,5-diacetyltetrahydro-2,6-dimethyl-	4H-Pyran-4-one, 3,5-diacetyltetrahydro-2,6-dimethyl- [ C11H16O4, CAS ID=55030-66-5 ]	55030-66-5	[52.03,13.1945][69.11,999.0][71.12,991.4273][83.13,370.4021][84.12,342.8325][84.13,302.693][85.12,797.0039][99.14,259.102][111.18,447.91052][113.18,266.5744][125.21,197.48795][126.19,55.0173][127.2,117.6637][127.21,86.0799][139.23,32.3381][153.26,141.06955][154.26,107.0848][169.27,38.6438][170.26,4.8765][209.33,128.568][219.4,9.3496][359.73,2.2375][362.77,2.0181][436.86,1.3][542.06,0.3483]	2	FindByAMDIS
Oxazole, 2-(3Z,6Z,9Z,12Z,15Z,18Z)-3,6,9,12,15,18-heneicosahexaen-1-yl-4,5-dihydro-	67934424	12729927	67934424	up	0.0	0.0	193613	2040474	19842009	76748123	Oxazole, 2-(3Z,6Z,9Z,12Z,15Z,18Z)-3,6,9,12,15,18-heneicosahexaen-1-yl-4,5-dihydro-	Oxazole, 2-(3Z,6Z,9Z,12Z,15Z,18Z)-3,6,9,12,15,18-heneicosahexaen-1-yl-4,5-dihydro- [ C24H35NO, CAS ID=623548-36-7 ]	623548-36-7	[50.0,2.2461333][51.0,15.829157][52.0,12.251757][53.0,67.914444][54.0,44.01293][55.0,111.11891][56.0,22.284552][57.0,20.952051][62.0,0.84734][63.0,4.8622003][64.0,0.9539001][65.0,78.35686][66.0,44.09913][67.0,219.50334][68.0,29.666813][69.0,47.565998][70.0,9.285483][72.0,10.192984][77.0,208.3062][78.0,71.5307][79.0,285.5163][80.0,66.14025][81.0,56.03192][82.0,34.149925][83.0,41.048233][84.0,18.49…	7	FindByAMDIS
2-((4Z,7Z,10Z,13Z)-Nonadeca-4,7,10,13-tetraen-1-yl)-4,5-dihydrooxazole	11410.49	13478073	11410.49	up	0.0	0.0	2012608	21204126	20611073	77260537	2-((4Z,7Z,10Z,13Z)-Nonadeca-4,7,10,13-tetraen-1-yl)-4,5-dihydrooxazole	2-((4Z,7Z,10Z,13Z)-Nonadeca-4,7,10,13-tetraen-1-yl)-4,5-dihydrooxazole [ C22H35NO, CAS ID=193156-19-3 ]	193156-19-3	[50.0,1.24402][51.0,8.556451][52.0,7.1561337][53.0,40.706215][54.0,34.384735][55.0,133.33524][56.0,26.153666][57.0,51.315357][58.0,3.8403][59.0,4.7326665][62.0,0.515025][63.0,2.9667332][64.0,0.30495][65.0,48.64599][66.0,26.551416][67.0,162.02286][68.0,28.2559][69.0,66.81176][70.0,10.554067][71.0,6.5506][72.0,7.488067][74.0,1.1601][75.0,7.352][77.0,128.0478][78.0,40.698444][79.0,191.9216][80.0,59.…	7	FindByAMDIS
Ether, 1-hexadecenyl methyl, (Z)-	11884077	13536742	11884077	up	0.0	0.0	0.0	13536742	14702274	0.0	Ether, 1-hexadecenyl methyl, (Z)-	Ether, 1-hexadecenyl methyl, (Z)- [ C17H34O, CAS ID=20246-43-9 ]	20246-43-9	[53.0,26.1863][53.06,31.7933][53.07,27.6886][54.0,25.25595][54.08,30.5224][54.09,25.7898][55.0,81.4533][55.08,96.0935][55.09,90.8668][56.0,29.9655][56.09,29.33495][58.0,67.0322][58.09,62.6102][59.0,17.5695][59.07,14.5027][62.06,2.4504][66.0,17.4774][66.08,18.842049][67.0,119.46745][67.09,110.4188][68.0,129.04335][68.1,120.768555][71.0,999.0][71.12,999.0][72.0,53.6152][72.09,47.60035][79.0,16.2646…	4	FindByAMDIS
DL-2,3-Butanediol	133767.27	17029366	133767.27	up	0.0	62964945	0.0	17029366	0.0	0.0	DL-2,3-Butanediol	DL-2,3-Butanediol [ C4H10O2, CAS ID=6982-25-8 ]	6982-25-8	[53.0,70.5944][55.0,645.8911][55.09,970.8864][57.0,999.0][57.1,999.0][58.0,0.6677][65.0,14.3681][67.0,48.8372][68.0,24.3075][72.0,88.4332][88.0,22.5844][97.0,187.3207][99.0,129.4128][109.0,71.0004][149.0,8.2728][157.0,37.7315][162.0,4.0771][171.0,6.095][199.0,3.6747][202.0,11.8203][222.0,27.6015][239.0,6.272][245.47,28.901][264.53,5.3931][335.67,2.3728][385.76,3.0664][398.77,19.1012][415.76,8.355…	3	FindByAMDIS

## Sheet: Mean 4 weeks vs Adult - up
# Notes : UP - FC ([4 weeks] vs [Adult])
#Only up-regulated entities from parent entity list :
#Created from guided workflow step :Fold change analysis
#EntityList :Oneway ANOVA, p<0.05
#Interpretation :Condition
#Experiment :UFMG
#Fold-Change cut-off :2.0
#Pairing option :All conditions against control
#Condition Pairs :[Adult]
#Minimum number of pairs :1 out of 5 conditions
# Technology : MassHunterQual.IDENTIFIED_UNIDENTIFIED_COMPOUNDS.UFMG_2023_Feb_08_10_01_23
# Owner : gxuser
# Created On : Wed Feb 08 11:49:40 BRST 2023
Compound	FC ([4 weeks] vs [Adult])	Log FC ([4 weeks] vs [Adult])	FC (abs) ([4 weeks] vs [Adult])	Regulation ([4 weeks] vs [Adult])	[1 day](normalized)	[1 week](normalized)	[2 weeks](normalized)	[3 weeks](normalized)	[4 weeks](normalized)	[Adult](normalized)	Alignment Value	Annotations	CAS Number	CompositeSpectrum	Frequency	CompoundAlgo
Methyl stearate	93498.11	1651265	93498.11	up	17034771	17766445	1601543	16788345	1651265	0.0	Methyl stearate	Methyl stearate [ C19H38O2, CAS ID=112-61-8 ]	112-61-8	[53.0,14.8749695][54.0,20.147976][55.0,250.37375][56.0,44.43583][57.0,164.38715][58.0,10.746229][59.0,85.505875][65.0,6.4754][66.0,5.1558][67.0,57.64744][68.0,20.77035][69.0,154.95332][70.0,24.696991][71.0,66.946014][72.0,8.665225][73.0,29.55074][74.0,999.0][75.0,203.36172][76.0,11.026844][79.0,6.1309][81.0,38.914925][82.0,16.547815][83.0,107.03428][84.0,33.272655][85.0,43.6845][87.0,793.31055][8…	10	FindByAMDIS
Squalene	401052.6	18613432	401052.6	up	20900942	17879074	18989075	2014238	18613432	0.0	Squalene	Squalene [ C30H50, CAS ID=111-02-4 ]	111-02-4	[50.0,0.5628][51.0,2.997111][52.0,2.4181888][53.0,42.14667][53.08,38.5119][54.0,4.3440876][55.0,56.246452][55.09,88.4755][56.0,5.581575][57.0,31.81565][58.0,2.24225][62.0,0.16366667][63.0,0.68787503][64.0,0.39455][64.06,0.733][65.0,9.860534][65.08,11.7598][66.0,6.082689][66.1,11.6031][67.0,108.05489][67.1,98.9887][68.0,134.61787][68.11,134.1424][69.0,999.0][69.11,999.0][70.0,59.02278][70.12,65.05…	10	FindByAMDIS
Tetradecanoic acid	299963.5	18194427	299963.5	up	20307758	18948364	16341156	18020523	18194427	0.0	Tetradecanoic acid	Tetradecanoic acid [ C14H28O2, CAS ID=544-63-8 ]	544-63-8	[51.0,5.18185][51.05,6.6807][52.0,5.2226][52.09,3.2925][53.0,58.32882][53.06,52.718903][53.07,74.0229][53.08,47.5353][54.0,52.317677][54.08,36.9752][54.09,56.328247][54.1,47.8324][55.0,695.08936][55.08,369.8835][55.09,721.20465][56.0,138.45183][56.09,154.47552][56.1,132.32845][57.0,700.29297][57.1,636.9885][57.11,559.0802][58.0,26.39624][58.09,37.0471][58.1,29.6387][59.0,48.60022][59.06,54.6296][…	10	FindByAMDIS
Dodecane, 4,6-dimethyl-	44917.69	15454996	44917.69	up	15148544	14551657	13237644	14500347	15454996	0.0	Dodecane, 4,6-dimethyl-	Dodecane, 4,6-dimethyl- [ C14H30, CAS ID=61141-72-8 ]	61141-72-8	[53.0,22.317581][53.08,24.52305][54.0,9.0529][55.0,227.17838][55.08,184.15875][55.09,212.79657][56.0,108.08966][56.09,90.3915][56.1,108.27297][57.0,883.8197][57.1,849.3533][57.11,912.2732][58.0,38.132523][58.1,39.8659][67.0,26.254][67.1,17.9824][68.0,28.947449][68.11,31.604866][69.0,219.78523][69.11,227.25352][69.12,213.94699][70.0,165.18805][70.11,161.8481][70.12,162.6847][70.13,156.29721][71.0,…	10	FindByAMDIS
1-Decanol, 2-hexyl-	82982.69	16340523	82982.69	up	15870391	16327816	15041206	15915325	16340523	0.0	1-Decanol, 2-hexyl-	1-Decanol, 2-hexyl- [ C16H34O, CAS ID=2425-77-6 ]	2425-77-6	[51.0,4.265][53.0,45.67435][53.06,42.18745][53.08,55.0848][54.0,18.789225][54.08,10.4802][54.1,12.129299][55.0,542.8809][55.08,529.41064][55.09,818.78265][56.0,133.34615][56.08,102.6617][56.09,121.6021][56.1,188.80144][57.0,608.46826][57.1,643.9063][57.11,861.6822][58.0,14.3038][58.1,51.0942][58.11,38.203][59.1,20.6782][64.0,2.1906][64.06,4.9927][65.0,8.067734][65.06,16.4008][65.08,11.2152][67.0,…	10	FindByAMDIS
n-Hexadecanoic acid	24025497	45864944	24025497	up	0.0	23779465	21126785	2122766	21716599	17130104	n-Hexadecanoic acid	n-Hexadecanoic acid [ C16H32O2, CAS ID=57-10-3 ]	57-10-3	[51.0,3.9808667][51.05,4.6036][52.0,4.0859][52.05,4.3406][52.06,3.4057][53.0,33.118134][53.02,51.9338][53.05,44.4396][53.07,45.705597][54.0,48.884003][54.06,54.4469][54.07,49.7876][54.08,52.9634][54.09,52.0317][55.0,595.3587][55.06,623.2429][55.08,659.95026][55.09,644.513][56.0,109.61774][56.06,141.4325][56.09,149.3475][57.0,596.7312][57.08,602.5624][57.1,659.38165][58.0,28.389025][58.08,31.9424]…	10	FindByAMDIS
Undecane, 3,8-dimethyl-	37256918	15185221	37256918	up	14168144	13724159	13164879	14549733	15185221	0.0	Undecane, 3,8-dimethyl-	Undecane, 3,8-dimethyl- [ C13H28, CAS ID=17301-30-3 ]	17301-30-3	[53.0,24.8248][53.06,20.8828][54.0,3.7128][55.0,276.2361][55.08,191.4572][55.09,186.5579][56.0,110.61157][56.09,85.43346][56.1,114.71436][57.0,873.9677][57.1,906.6124][57.11,865.6333][58.0,32.2731][58.08,64.4219][58.09,57.2987][58.1,40.257][67.0,44.0961][67.09,30.2306][68.0,27.7155][69.0,241.74953][69.11,215.70964][69.12,278.99936][70.0,162.04527][70.11,195.97112][70.12,119.88315][70.13,183.53865…	10	FindByAMDIS
Octadecanoic acid	9806195	32936935	9806195	up	22499855	22629889	1814952	1891995	19316654	1602296	Octadecanoic acid	Octadecanoic acid [ C18H36O2, CAS ID=57-11-4 ]	57-11-4	[51.0,6.8315][52.0,5.114733][53.0,44.266884][53.02,40.5029][54.0,78.899925][54.06,57.7682][55.0,720.9774][55.06,708.5454][56.0,166.71997][56.06,170.8974][57.0,695.4024][57.08,745.0496][58.0,25.947][59.0,44.392612][59.06,46.387][60.0,757.035][60.06,741.3662][61.0,223.13048][61.06,251.434][62.0,8.299633][63.0,4.0036][64.0,1.2371334][65.0,11.49736][66.0,23.0723][67.0,131.51933][67.06,102.6947][68.0,…	12	FindByAMDIS
Methyl tetradecanoate	16639566	1402233	16639566	up	14781754	14576913	1292293	14759665	1402233	0.0	Methyl tetradecanoate	Methyl tetradecanoate [ C15H30O2, CAS ID=124-10-7 ]	124-10-7	[51.05,3.9142][53.0,17.8915][53.06,20.7894][53.07,19.40365][53.08,16.13115][54.0,22.726702][54.08,16.3726][54.09,20.02555][54.1,17.8295][55.0,196.27832][55.08,228.3951][55.09,244.77051][56.0,46.381447][56.09,38.00275][56.1,42.40695][57.1,111.2329][57.11,141.77759][58.09,17.5542][59.0,108.2984][59.06,102.1296][59.07,112.955][59.1,101.49866][60.0,19.0896][60.06,12.6154][61.07,3.6155][65.08,6.435000…	10	FindByAMDIS
9-Octadecenoic acid (Z)-, methyl ester	271362.88	18049864	271362.88	up	20625778	17915829	17481224	17659237	18049864	0.0	9-Octadecenoic acid (Z)-, methyl ester	9-Octadecenoic acid (Z)-, methyl ester [ C19H36O2, CAS ID=112-62-9 ]	112-62-9	[50.0,0.8983][50.03,1.8583][51.0,7.5944][51.04,7.2971497][51.05,8.92072][51.06,8.0794][52.0,7.7308][52.03,9.112][52.04,7.46415][52.05,9.557899][52.09,7.6303][52.1,8.3965][53.0,95.5127][53.06,106.881226][53.07,91.58795][53.08,94.9246][54.0,232.2131][54.08,249.59663][54.09,257.4751][54.1,232.42401][55.0,999.0][55.08,999.0][55.09,948.8623][56.0,220.9453][56.08,214.2965][56.09,205.35527][56.1,219.608…	10	FindByAMDIS
9,12-Octadecadienoic acid (Z,Z)-, methyl ester	336387.38	18359764	336387.38	up	18986713	20598728	18376183	1852921	18359764	0.0	9,12-Octadecadienoic acid (Z,Z)-, methyl ester	9,12-Octadecadienoic acid (Z,Z)-, methyl ester [ C19H34O2, CAS ID=112-63-0 ]	112-63-0	[50.0,0.81745][51.0,12.52607][52.0,12.73857][53.0,108.27323][54.0,315.41055][55.0,572.02374][56.0,44.85373][57.0,47.000614][58.0,3.7776][59.0,169.9074][60.0,3.5091][62.0,0.4903][63.0,3.3991876][64.0,1.70595][65.0,78.89623][66.0,76.97972][67.0,988.7217][68.0,404.5678][69.0,288.59125][70.0,21.614437][71.0,17.98055][72.0,5.7051334][73.0,21.243761][74.0,112.39221][75.0,10.41585][76.0,2.58015][77.0,15…	10	FindByAMDIS
Ketamine	12384163	10274281	12384163	up	17432018	18426544	19643154	2192931	23065258	127909775	Ketamine	Ketamine [ C13H16ClNO, CAS ID=6740-88-1 ]	6740-88-1	[50.0,7.2455397][50.02,17.7396][50.03,13.7573][50.05,13.64235][51.0,24.972385][51.04,31.359352][51.05,26.249][51.06,26.4021][52.0,7.203167][52.03,7.4314][52.05,8.174299][52.06,7.3048][53.0,5.77592][53.06,6.03225][53.07,5.70685][54.0,9.39935][54.08,9.89435][54.09,9.6828][55.0,12.5654][55.08,11.0069][55.09,12.8475][56.0,13.586325][56.09,12.706699][57.0,3.7006001][57.1,3.6225002][58.0,4.949333][58.0…	12	FindByAMDIS
9-Octadecenoic acid, methyl ester, (E)-	271753.84	1805194	271753.84	up	20626692	18099804	17484795	17661598	1805194	0.0	9-Octadecenoic acid, methyl ester, (E)-	9-Octadecenoic acid, methyl ester, (E)- [ C19H36O2, CAS ID=1937-62-8 ]	1937-62-8	[50.0,0.8246][51.0,8.468733][52.0,8.545825][53.0,97.39092][54.0,233.68103][55.0,999.0][56.0,209.19629][57.0,302.6978][58.0,16.5388][59.0,245.91861][62.0,0.791][63.0,1.068625][64.0,0.72396666][65.0,43.97043][66.0,35.73229][67.0,487.5253][68.0,231.75508][69.0,725.1277][70.0,178.04889][71.0,119.76284][72.0,13.46622][73.0,54.78595][74.0,624.3502][75.0,80.82118][76.0,5.8537855][77.0,54.81504][78.0,26.…	10	FindByAMDIS
2,4-Di-tert-butylphenol	25455957	46699314	25455957	up	1621467	1694164	17675411	18481976	1854217	13872238	2,4-Di-tert-butylphenol	2,4-Di-tert-butylphenol [ C14H22O, CAS ID=96-76-4 ]	96-76-4	[50.0,2.3936][50.03,0.0214][50.05,2.2781][51.0,11.75848][51.04,12.4481][51.05,12.47865][51.06,12.8863][52.0,4.674375][52.03,5.2138][52.04,4.9495][52.05,5.5214][52.06,5.1584][52.08,4.1707][52.1,5.1601][53.0,9.247525][53.06,9.997666][53.07,9.998899][53.08,10.36065][54.0,1.0698][54.08,1.3204333][54.09,1.2723][54.1,0.851][55.0,15.04055][55.08,12.875834][55.09,15.291325][56.0,2.1997][56.08,2.2441][56.…	12	FindByAMDIS
Hexadecanoic acid, methyl ester	353502.34	1843136	353502.34	up	19538654	19844105	18059471	18605669	1843136	0.0	Hexadecanoic acid, methyl ester	Hexadecanoic acid, methyl ester [ C17H34O2, CAS ID=112-39-0 ]	112-39-0	[51.0,1.9159501][52.0,1.26595][53.0,17.705822][54.0,18.415058][55.0,266.00092][56.0,48.603603][57.0,168.7962][58.0,11.81293][59.0,95.57408][60.0,4.12882][61.0,2.1888099][62.0,0.4712][63.0,1.02415][64.0,0.27506][65.0,4.13714][66.0,2.27405][67.0,32.94082][68.0,15.834831][69.0,156.72989][70.0,30.327621][71.0,82.66329][72.0,6.3636003][73.0,35.93393][74.0,999.0][75.0,173.69601][76.0,9.380229][77.0,3.5…	10	FindByAMDIS
Propanoic acid, 3-mercapto-, dodecyl ester	29985193	82281065	29985193	up	0.0	0.0	15425837	15669503	15391058	71629515	Propanoic acid, 3-mercapto-, dodecyl ester	Propanoic acid, 3-mercapto-, dodecyl ester [ C15H30O2S, CAS ID=6380-71-8 ]	6380-71-8	[50.0,35.3914][53.0,39.160965][53.07,17.5111][54.0,59.1811][54.08,97.0022][54.09,30.90305][55.0,647.9192][55.08,668.9702][55.09,412.1659][56.0,287.24426][56.09,231.06775][57.0,999.0][57.1,999.0][58.0,62.974262][59.0,53.15903][59.07,30.0464][60.0,198.97414][60.05,250.2116][60.06,102.929794][61.0,537.8728][61.05,644.7554][61.06,382.36734][62.0,22.5185][62.05,14.3228][62.06,22.1738][63.0,37.426403][…	7	FindByAMDIS
2-((8Z,11Z)-Heptadeca-8,11-dien-1-yl)-4,5-dihydrooxazole	10733.83	13389877	10733.83	up	0.0	0.0	19656773	20671022	20669044	72791677	2-((8Z,11Z)-Heptadeca-8,11-dien-1-yl)-4,5-dihydrooxazole	2-((8Z,11Z)-Heptadeca-8,11-dien-1-yl)-4,5-dihydrooxazole [ C20H35NO, CAS ID=220556-75-2 ]	220556-75-2	[50.0,2.17255][51.0,6.24028][52.0,5.93542][53.0,53.65398][54.0,72.229836][55.0,225.64055][56.0,26.263721][57.0,30.284359][60.0,23.949251][61.0,0.9827][62.0,0.36600003][63.0,2.171925][64.0,0.0216][65.0,43.647827][66.0,32.791428][67.0,232.50392][68.0,53.725246][69.0,66.621254][70.0,11.62826][71.0,7.9987][72.0,9.257843][73.0,5.768][74.0,4.4573][75.0,0.4765][76.0,5.3593][77.0,97.317154][78.0,51.67396…	7	FindByAMDIS
Dodecanamide, N-(2-hydroxyethyl)-	136387705	13735426	136387705	up	0.0	0.0	20379946	21666704	21273762	75383353	Dodecanamide, N-(2-hydroxyethyl)-	Dodecanamide, N-(2-hydroxyethyl)- [ C14H29NO2, CAS ID=142-78-9 ]	142-78-9	[51.04,1.3127][51.05,1.18155][52.03,1.9351][52.04,2.14955][52.05,1.9979][53.06,17.751375][53.07,16.7838][54.08,46.6084][54.09,41.6119][55.08,154.3074][55.09,142.47044][56.08,28.8425][56.09,25.597958][57.1,47.107666][58.08,1.9756][58.09,2.16885][62.06,0.062][64.06,0.1542][65.06,7.7648][65.07,7.2626][66.08,6.6571503][66.09,6.5069][67.08,122.5176][67.09,91.03827][68.09,57.5427][68.1,46.6392][68.11,4…	7	FindByAMDIS
(Z)-2-(pentadec-8-en-1-yl)-4,5-dihydrooxazole	420276.9	1868098	420276.9	up	0.0	0.0	19106237	17846767	1868098	0.0	(Z)-2-(pentadec-8-en-1-yl)-4,5-dihydrooxazole	(Z)-2-(pentadec-8-en-1-yl)-4,5-dihydrooxazole [ C18H33NO, CAS ID=1000465-58-7 ]	1000465-58-7	[51.04,2.5381][51.05,2.56395][52.05,2.491][52.06,2.7532][53.0,35.4282][53.06,27.360468][53.07,26.2071][54.0,34.3938][54.08,47.767334][54.09,61.064796][55.0,161.3003][55.08,206.4163][55.09,274.09445][56.0,38.2835][56.08,37.8341][56.09,39.886574][57.1,54.031166][58.09,2.5766501][63.04,0.3133][64.06,0.7371][65.06,12.0997][65.07,13.5404][66.08,7.9551673][67.0,66.3272][67.08,117.8285][67.09,117.2294][…	6	FindByAMDIS
Hexadecanamide	172944.78	17399952	172944.78	up	0.0	0.0	77905865	1685104	17399952	0.0	Hexadecanamide	Hexadecanamide [ C16H33NO, CAS ID=629-54-9 ]	629-54-9	[51.05,4.1952][53.0,7.4308][53.06,9.653851][54.0,21.192][54.09,4.9369][55.0,210.68001][55.08,148.6063][55.09,156.3627][56.0,32.1309][56.08,31.0377][56.09,24.7518][57.0,138.1307][57.1,92.4635][58.0,15.474449][58.08,22.1702][59.0,999.0][59.07,999.0][60.0,125.26394][60.04,127.4554][60.06,122.3168][69.0,122.9683][69.11,39.9987][70.0,24.633][70.11,12.4663][71.0,56.88295][71.12,42.8417][72.0,528.9531][…	5	FindByAMDIS
Oxazole, 2-(8Z)-8-heptadecen-1-yl-4,5-dihydro-	5293242	12369936	5293242	up	0.0	0.0	19091707	19884682	1958825	72183127	Oxazole, 2-(8Z)-8-heptadecen-1-yl-4,5-dihydro-	Oxazole, 2-(8Z)-8-heptadecen-1-yl-4,5-dihydro- [ C20H37NO, CAS ID=34900-26-0 ]	34900-26-0	[51.0,2.60462][52.0,2.94315][53.0,33.0056][54.0,47.006298][55.0,214.64308][56.0,37.25987][57.0,55.1386][58.0,2.6073][63.0,0.4362][64.0,0.64030004][65.0,12.35068][66.0,8.19034][67.0,103.04679][68.0,29.811167][69.0,78.837425][70.0,19.480947][71.0,4.9371][72.0,4.4110503][76.0,0.084][77.0,14.35065][78.0,27.542566][79.0,110.79733][80.0,144.61954][81.0,56.424377][82.0,21.83108][83.0,31.040733][84.0,18.…	7	FindByAMDIS
Oxazole, 2-(3Z,6Z,9Z,12Z,15Z,18Z)-3,6,9,12,15,18-heneicosahexaen-1-yl-4,5-dihydro-	45992925	12167196	45992925	up	0.0	0.0	193613	2040474	19842009	76748123	Oxazole, 2-(3Z,6Z,9Z,12Z,15Z,18Z)-3,6,9,12,15,18-heneicosahexaen-1-yl-4,5-dihydro-	Oxazole, 2-(3Z,6Z,9Z,12Z,15Z,18Z)-3,6,9,12,15,18-heneicosahexaen-1-yl-4,5-dihydro- [ C24H35NO, CAS ID=623548-36-7 ]	623548-36-7	[50.0,2.2461333][51.0,15.829157][52.0,12.251757][53.0,67.914444][54.0,44.01293][55.0,111.11891][56.0,22.284552][57.0,20.952051][62.0,0.84734][63.0,4.8622003][64.0,0.9539001][65.0,78.35686][66.0,44.09913][67.0,219.50334][68.0,29.666813][69.0,47.565998][70.0,9.285483][72.0,10.192984][77.0,208.3062][78.0,71.5307][79.0,285.5163][80.0,66.14025][81.0,56.03192][82.0,34.149925][83.0,41.048233][84.0,18.49…	7	FindByAMDIS
2-((4Z,7Z,10Z,13Z)-Nonadeca-4,7,10,13-tetraen-1-yl)-4,5-dihydrooxazole	7564449	12885019	7564449	up	0.0	0.0	2012608	21204126	20611073	77260537	2-((4Z,7Z,10Z,13Z)-Nonadeca-4,7,10,13-tetraen-1-yl)-4,5-dihydrooxazole	2-((4Z,7Z,10Z,13Z)-Nonadeca-4,7,10,13-tetraen-1-yl)-4,5-dihydrooxazole [ C22H35NO, CAS ID=193156-19-3 ]	193156-19-3	[50.0,1.24402][51.0,8.556451][52.0,7.1561337][53.0,40.706215][54.0,34.384735][55.0,133.33524][56.0,26.153666][57.0,51.315357][58.0,3.8403][59.0,4.7326665][62.0,0.515025][63.0,2.9667332][64.0,0.30495][65.0,48.64599][66.0,26.551416][67.0,162.02286][68.0,28.2559][69.0,66.81176][70.0,10.554067][71.0,6.5506][72.0,7.488067][74.0,1.1601][75.0,7.352][77.0,128.0478][78.0,40.698444][79.0,191.9216][80.0,59.…	7	FindByAMDIS
Ether, 1-hexadecenyl methyl, (Z)-	26657879	14702274	26657879	up	0.0	0.0	0.0	13536742	14702274	0.0	Ether, 1-hexadecenyl methyl, (Z)-	Ether, 1-hexadecenyl methyl, (Z)- [ C17H34O, CAS ID=20246-43-9 ]	20246-43-9	[53.0,26.1863][53.06,31.7933][53.07,27.6886][54.0,25.25595][54.08,30.5224][54.09,25.7898][55.0,81.4533][55.08,96.0935][55.09,90.8668][56.0,29.9655][56.09,29.33495][58.0,67.0322][58.09,62.6102][59.0,17.5695][59.07,14.5027][62.06,2.4504][66.0,17.4774][66.08,18.842049][67.0,119.46745][67.09,110.4188][68.0,129.04335][68.1,120.768555][71.0,999.0][71.12,999.0][72.0,53.6152][72.09,47.60035][79.0,16.2646…	4	FindByAMDIS
Benzenamine, 4-methoxy-N-(phenylmethylene)-	10427491	133481045	10427491	up	0.0	0.0	0.0	0.0	133481045	0.0	Benzenamine, 4-methoxy-N-(phenylmethylene)-	Benzenamine, 4-methoxy-N-(phenylmethylene)- [ C14H13NO, CAS ID=783-08-4 ]	783-08-4	[54.09,99.0482][65.07,25.5637][180.24,105.7222][181.25,39.3346][193.32,65.794][194.35,55.49][195.32,60.2168][195.34,46.3929][196.37,999.0][197.34,143.525][204.35,16.7834][210.33,147.6134][210.34,178.8096][211.33,827.3753][211.34,895.6298][212.33,103.8156][212.41,132.2039][466.96,7.7892]	2	FindByAMDIS
Heptadecane	18348.71	14163391	18348.71	up	0.0	0.0	0.0	0.0	14163391	0.0	Heptadecane	Heptadecane [ C17H36, CAS ID=629-78-7 ]	629-78-7	[55.0,262.5172][56.0,167.2659][57.0,970.998][57.1,999.0][69.11,704.182][70.0,85.9866][70.11,194.3284][71.0,999.0][71.12,805.7136][83.0,178.8966][83.13,307.6492][84.0,112.0778][84.13,81.7205][85.0,782.6176][85.12,790.6387][86.0,23.8399][86.11,58.8897][97.0,138.2241][98.14,333.7884][99.0,276.3886][99.14,512.3952][111.18,171.7852][113.0,152.3925][113.18,303.0997][125.21,190.0318][126.0,48.7566][126.…	2	FindByAMDIS
4-Hexyn-3-ol	14117157	13785162	14117157	up	0.0	0.0	0.0	0.0	13785162	0.0	4-Hexyn-3-ol	4-Hexyn-3-ol [ C6H10O, CAS ID=20739-59-7 ]	20739-59-7	[53.0,59.5474][54.0,12.1425][56.0,72.7517][65.0,6.494][66.0,10.6705][67.0,82.597][69.0,999.0][69.11,999.0][79.0,34.2742][83.0,567.4774][83.13,416.2469][114.0,4.9973][142.0,6.0149][153.0,144.7472][168.0,18.0729][342.64,2.9253][365.67,2.9699][407.67,0.5635][484.06,0.8134][531.0,0.5177]	2	FindByAMDIS
Bicyclo[4.2.0]oct-1-ene, 7-exo-ethenyl-	15054546	13877912	15054546	up	0.0	0.0	0.0	0.0	13877912	0.0	Bicyclo[4.2.0]oct-1-ene, 7-exo-ethenyl-	Bicyclo[4.2.0]oct-1-ene, 7-exo-ethenyl- [ C10H14, CAS ID=1000142-18-2 ]	1000142-18-2	[65.0,181.1495][65.06,157.0353][66.0,136.2985][66.08,173.8931][67.0,502.5475][67.09,453.0582][74.0,125.165][76.08,51.673][77.0,398.0639][77.07,303.2814][78.0,225.1976][78.08,291.195][79.0,949.2842][79.1,999.0][80.0,466.756][80.11,624.0242][81.0,279.0963][81.12,264.8535][88.0,57.1305][90.1,29.6435][91.0,999.0][91.12,802.8284][92.0,401.4229][92.12,264.0745][93.0,788.6894][93.13,551.9044][104.13,160…	2	FindByAMDIS
3H-1,2,4-Triazol-3-one, 1,2-dihydro-	13184802	13686588	13184802	up	0.0	0.0	0.0	0.0	13686588	0.0	3H-1,2,4-Triazol-3-one, 1,2-dihydro-	3H-1,2,4-Triazol-3-one, 1,2-dihydro- [ C2H3N3O, CAS ID=930-33-6 ]	930-33-6	[54.09,38.8788][85.12,999.0][86.11,39.9919][86.12,92.9508][112.16,69.78325][138.21,26.1321][140.23,31.2141][194.35,30.0561][250.49,0.991][265.44,1.7267][280.55,31.8539][336.67,0.6573][365.67,2.4886][378.77,3.4003][405.57,5.3565][472.96,0.0065][532.96,0.4984][548.06,0.0633][548.86,0.3498]	2	FindByAMDIS
p-Hexylbenzaldehyde diethyl acetal	25709584	14650019	25709584	up	0.0	0.0	0.0	0.0	14650019	0.0	p-Hexylbenzaldehyde diethyl acetal	p-Hexylbenzaldehyde diethyl acetal [ C17H28O2, CAS ID=89511-01-3 ]	89511-01-3	[53.0,11.927][64.0,4.8693][69.0,61.5446][72.0,19.6496][73.0,11.0976][78.0,26.7465][79.0,44.8574][91.0,45.7157][92.0,4.9491][93.0,2.7908][103.0,64.1686][105.0,41.6949][106.0,7.8433][107.0,1.6464][117.0,66.3069][118.0,60.1083][119.0,28.2035][120.0,12.9294][133.0,17.0745][134.0,71.525][134.17,73.3425][135.0,10.0686][144.0,34.1088][145.0,63.4668][145.21,75.1898][146.0,46.4176][147.0,8.74][148.0,5.316…	2	FindByAMDIS
